# Supplementary material for: Construction of Two Independent RAB Family-Based Scoring Systems Based on Machine Learning Algorithms and Definition of RAB13 as a Novel Therapeutic Target for Hepatocellular Carcinoma
Source: Int J Mol Sci. 2023 Feb 22;24(5):4335. doi: 10.3390/ijms24054335 (PMC10001462; doi:10.3390/ijms24054335)
Supplement: Supplementary file 1 [file ijms-24-04335-s001.zip]

Archive with 2 entries (2 files):
- Supplementary_Material.pdf
- Table S1_S4 and S8.xlsx
