# Supplementary material for: Construction of Two Independent RAB Family-Based Scoring Systems Based on Machine Learning Algorithms and Definition of RAB13 as a Novel Therapeutic Target for Hepatocellular Carcinoma
Source: Int J Mol Sci. 2023 Feb 22;24(5):4335. doi: 10.3390/ijms24054335 (PMC10001462; doi:10.3390/ijms24054335)
Supplement: Supplementary file 1 [file ijms-24-04335-s001.zip › Table S1_S4 and S8.xlsx]

## Sheet: Table S1
HGNC ID (gene)	Approved symbol	Approved name	Previous symbols	Aliases	Chromosome
HGNC:9758	RAB1A	RAB1A, member RAS oncogene family	RAB1	YPT1	2p14
HGNC:18370	RAB1B	RAB1B, member RAS oncogene family			11q13.2
HGNC:23683	RAB1C	RAB1C, member RAS oncogene family pseudogene			9p13.2
HGNC:9763	RAB2A	RAB2A, member RAS oncogene family	RAB2		8q12.1-q12.2
HGNC:20246	RAB2B	RAB2B, member RAS oncogene family		FLJ14824	14q11.2
HGNC:9777	RAB3A	RAB3A, member RAS oncogene family			19p13.11
HGNC:9778	RAB3B	RAB3B, member RAS oncogene family			1p32.3
HGNC:30269	RAB3C	RAB3C, member RAS oncogene family			5q11.2
HGNC:9779	RAB3D	RAB3D, member RAS oncogene family	GOV	RAB16,D2-2,RAD3D	19p13.2
HGNC:9781	RAB4A	RAB4A, member RAS oncogene family	RAB4	HRES-1/RAB4	1q42.13
HGNC:9782	RAB4B	RAB4B, member RAS oncogene family		FLJ78649,MGC52123	19q13.2
HGNC:9783	RAB5A	RAB5A, member RAS oncogene family	RAB5		3p24.3
HGNC:9784	RAB5B	RAB5B, member RAS oncogene family			12q13.2
HGNC:9785	RAB5C	RAB5C, member RAS oncogene family	RABL	RAB5CL	17q21.2
HGNC:9786	RAB6A	RAB6A, member RAS oncogene family	RAB6		11q13.4
HGNC:14902	RAB6B	RAB6B, member RAS oncogene family			3q22.1
HGNC:16525	RAB6C	RAB6C, member RAS oncogene family		WTH3	2q21.1
HGNC:9788	RAB7A	RAB7A, member RAS oncogene family	RAB7,CMT2B		3q21.3
HGNC:30513	RAB7B	RAB7B, member RAS oncogene family		MGC9726,MGC16212	1q32.1
HGNC:7007	RAB8A	RAB8A, member RAS oncogene family	MEL	RAB8	19p13.11
HGNC:30273	RAB8B	RAB8B, member RAS oncogene family			15q22.2
HGNC:9792	RAB9A	RAB9A, member RAS oncogene family	RAB9		Xp22.2
HGNC:14090	RAB9B	RAB9B, member RAS oncogene family		RAB9L	Xq22.2
HGNC:9759	RAB10	RAB10, member RAS oncogene family			2p23.3
HGNC:9760	RAB11A	RAB11A, member RAS oncogene family		YL8	15q22.31
HGNC:9761	RAB11B	RAB11B, member RAS oncogene family		H-YPT3	19p13.2
HGNC:31332	RAB12	RAB12, member RAS oncogene family			18p11.22
HGNC:9762	RAB13	RAB13, member RAS oncogene family			1q21.3
HGNC:16524	RAB14	RAB14, member RAS oncogene family		FBP,RAB-14	9q33.2
HGNC:20150	RAB15	RAB15, member RAS oncogene family			14q23.3
HGNC:16523	RAB17	RAB17, member RAS oncogene family			2q37.3
HGNC:14244	RAB18	RAB18, member RAS oncogene family			10p12.1
HGNC:19982	RAB19	RAB19, member RAS oncogene family		RAB19B	7q34
HGNC:18260	RAB20	RAB20, member RAS oncogene family		FLJ20429	13q34
HGNC:18263	RAB21	RAB21, member RAS oncogene family		KIAA0118	12q21.1
HGNC:9764	RAB22A	RAB22A, member RAS oncogene family			20q13.32
HGNC:14263	RAB23	RAB23, member RAS oncogene family			6p12.1-p11.2
HGNC:9765	RAB24	RAB24, member RAS oncogene family			5q35.3
HGNC:18238	RAB25	RAB25, member RAS oncogene family		CATX-8	1q22
HGNC:14259	RAB26	RAB26, member RAS oncogene family			16p13.3
HGNC:9766	RAB27A	RAB27A, member RAS oncogene family		RAB27,RAM,GS2,HsT18676	15q21.3
HGNC:9767	RAB27B	RAB27B, member RAS oncogene family			18q21.2
HGNC:9768	RAB28	RAB28, member RAS oncogene family			4p15.33
HGNC:9789	RAB29	RAB29, member RAS oncogene family	RAB7L,RAB7L1		1q32.1
HGNC:9770	RAB30	RAB30, member RAS oncogene family			11q14.1
HGNC:9771	RAB31	RAB31, member RAS oncogene family		Rab22B	18p11.22
HGNC:9772	RAB32	RAB32, member RAS oncogene family			6q24.3
HGNC:9773	RAB33A	RAB33A, member RAS oncogene family		RabS10	Xq26.1
HGNC:16075	RAB33B	RAB33B, member RAS oncogene family		DKFZP434G099	4q31.1
HGNC:16519	RAB34	RAB34, member RAS oncogene family		RAB39,RAH,NARR	17q11.2
HGNC:9774	RAB35	RAB35, member RAS oncogene family		H-ray	12q24.23
HGNC:9775	RAB36	RAB36, member RAS oncogene family			22q11.23
HGNC:30268	RAB37	RAB37, member RAS oncogene family			17q25.1
HGNC:9776	RAB38	RAB38, member RAS oncogene family		NY-MEL-1	11q14.2
HGNC:16521	RAB39A	RAB39A, member RAS oncogene family	RAB39		11q22.3
HGNC:16499	RAB39B	RAB39B, member RAS oncogene family	MRX72,WSN		Xq28
HGNC:18283	RAB40A	RAB40A, member RAS oncogene family		RAR2A,Rar-2	Xq22.2
HGNC:18284	RAB40B	RAB40B, member RAS oncogene family		SEC4L,RAR	17q25.3
HGNC:18285	RAB40C	RAB40C, member RAS oncogene family	RASL8C	RARL	16p13.3
HGNC:18293	RAB41	RAB41, member RAS oncogene family			Xq13.1
HGNC:28702	RAB42	RAB42, member RAS oncogene family		MGC45806	1p35.3
HGNC:19983	RAB43	RAB43, member RAS oncogene family		RAB41,RAB11B,ISY1	3q21.3
HGNC:21068	RAB44	RAB44, member RAS oncogene family	RASD3,RASL13	dJ431A14.3	6p21.2
HGNC:26464	RASEF	RAS and EF-hand domain containing	RAB45	FLJ31614,TSG	9q21.32

## Sheet: Table S2
TCGA					ICGC
Name	AUC	AUC CI			Name	AUC	AUC CI
RAB45	0.663	0.604-0.731			RAB45	0.557	0.504-0.612
RAB9B	0.625	0.56-0.679			RAB9B	0.545	0.492-0.595
RAB9A	0.729	0.667-0.782			RAB9A	0.669	0.62-0.717
RAB8B	0.622	0.54-0.697			RAB8A	0.64	0.593-0.691
RAB8A	0.689	0.616-0.766			RAB7A	0.774	0.733-0.821
RAB7B	0.722	0.654-0.794			RAB6B	0.811	0.773-0.855
RAB7A	0.736	0.684-0.793			RAB5C	0.796	0.755-0.84
RAB6B	0.941	0.913-0.967			RAB5B	0.887	0.856-0.917
RAB5C	0.863	0.82-0.902			RAB5A	0.673	0.625-0.725
RAB5B	0.864	0.827-0.899			RAB4B	0.774	0.731-0.819
RAB5A	0.708	0.641-0.781			RAB4A	0.839	0.804-0.881
RAB4B	0.845	0.79-0.892			RAB43	0.763	0.721-0.812
RAB4A	0.907	0.878-0.933			RAB42	0.647	0.597-0.697
RAB42	0.602	0.533-0.67			RAB41	0.752	0.708-0.797
RAB41	0.873	0.829-0.912			RAB40C	0.705	0.659-0.754
RAB40C	0.835	0.784-0.88			RAB40B	0.747	0.702-0.79
RAB40B	0.808	0.759-0.854			RAB40A	0.58	0.53-0.631
RAB40A	0.716	0.646-0.781			RAB3D	0.64	0.588-0.687
RAB3D	0.691	0.629-0.746			RAB3C	0.676	0.623-0.72
RAB3C	0.524	0.467-0.591			RAB3B	0.766	0.723-0.812
RAB3B	0.874	0.833-0.908			RAB3A	0.833	0.797-0.877
RAB3A	0.875	0.826-0.918			RAB38	0.514	0.462-0.564
RAB35	0.865	0.818-0.905			RAB35	0.78	0.739-0.825
RAB34	0.641	0.591-0.698			RAB34	0.508	0.457-0.568
RAB33B	0.645	0.579-0.716			RAB33B	0.663	0.614-0.715
RAB33A	0.626	0.556-0.696			RAB31	0.54	0.488-0.592
RAB30	0.564	0.498-0.631			RAB30	0.592	0.54-0.645
RAB2B	0.712	0.654-0.766			RAB2B	0.614	0.567-0.665
RAB2A	0.862	0.821-0.896			RAB2A	0.812	0.773-0.851
RAB29	0.84	0.796-0.877			RAB28	0.763	0.721-0.808
RAB28	0.809	0.758-0.855			RAB27B	0.563	0.507-0.616
RAB27A	0.628	0.561-0.689			RAB27A	0.613	0.559-0.664
RAB25	0.867	0.834-0.901			RAB26	0.646	0.596-0.697
RAB24	0.96	0.934-0.982			RAB25	0.718	0.674-0.768
RAB23	0.733	0.682-0.775			RAB24	0.828	0.791-0.866
RAB22A	0.898	0.865-0.931			RAB23	0.857	0.824-0.897
RAB21	0.671	0.604-0.74			RAB22A	0.834	0.797-0.875
RAB20	0.69	0.621-0.744			RAB21	0.709	0.663-0.757
RAB1C	0.653	0.572-0.738			RAB20	0.674	0.626-0.724
RAB1B	0.835	0.785-0.885			RAB1B	0.821	0.781-0.866
RAB1A	0.83	0.782-0.873			RAB1A	0.762	0.72-0.809
RAB17	0.576	0.515-0.638			RAB18	0.697	0.65-0.747
RAB15	0.772	0.726-0.821			RAB17	0.665	0.617-0.72
RAB13	0.901	0.865-0.933			RAB15	0.757	0.715-0.803
RAB11B	0.76	0.707-0.818			RAB13	0.891	0.858-0.935
RAB11A	0.883	0.842-0.921			RAB12	0.601	0.55-0.654
RAB10	0.905	0.873-0.931			RAB11B	0.75	0.706-0.801
					RAB11A	0.792	0.753-0.836
					RAB10	0.876	0.843-0.912
					RAB29	0.832	0.796-0.871
					RAB6C	0.504	0.431-0.587

## Sheet: Table S3
	log2FC	t	B	PValue	FDR
SERPINC1	3.90196	18.339	126.07	3.9e-60	6.09e-57
ADH4	3.35807	11.999	57.0747	6.36e-30	9.59e-29
APOA2	3.2912	15.2645	90.9805	8.86e-45	9.58e-43
APOA1	3.28156	14.0044	77.3938	7.89e-39	3.44e-37
AQP9	3.09941	14.0717	78.1051	3.85e-39	1.75e-37
ADH1B	3.0548	13.188	68.9106	4.11e-35	1.12e-33
HPD	2.99726	10.0251	39.0244	5.38e-22	3.52e-21
CYP2A6	2.98607	9.06282	31.0612	1.72e-18	8.08e-18
CYP3A4	2.96592	8.23643	24.7148	1.09e-15	3.91e-15
TTR	2.95963	14.2518	80.0157	5.61e-40	2.83e-38
AGXT	2.88802	14.543	83.132	2.42e-41	1.56e-39
ADH1A	2.85355	13.7287	74.4989	1.46e-37	5.45e-36
PRAP1	2.81018	14.7449	85.3103	2.69e-42	1.95e-40
HPR	2.79065	13.6261	73.429	4.31e-37	1.5e-35
SLC10A1	2.75831	11.4685	52.0152	1.06e-27	1.27e-26
CDO1	2.75784	16.64	106.388	1.6e-51	4.16e-49
RBP4	2.6924	16.0803	100.053	9.46e-49	1.85e-46
UGT2B10	2.68862	13.9127	76.4276	2.09e-38	8.48e-37
TAT	2.68159	9.70475	36.3079	8.43e-21	4.87e-20
CYP2E1	2.67891	7.53156	19.687	1.82e-13	5.3e-13
SLC27A5	2.6289	15.0695	88.8419	7.65e-44	7.32e-42
A1BG	2.61465	15.9802	98.9288	2.94e-48	4.98e-46
CCL16	2.59537	14.2814	80.3319	4.08e-40	2.12e-38
SLC38A3	2.57131	16.6984	107.053	8.17e-52	2.17e-49
SERPIND1	2.5713	15.9693	98.8074	3.32e-48	5.49e-46
CYP8B1	2.53962	9.89785	37.9378	1.62e-21	1e-20
F12	2.53091	15.8827	97.8379	8.82e-48	1.39e-45
ITIH1	2.52656	15.7546	96.4073	3.73e-47	5.44e-45
ALDOB	2.52545	10.437	42.6095	1.43e-23	1.09e-22
ITIH3	2.49075	15.0866	89.0287	6.34e-44	6.19e-42
FETUB	2.47516	11.8849	55.9749	1.93e-29	2.74e-28
CPS1	2.4665	9.34294	33.3178	1.75e-19	9e-19
CYP2D6	2.44888	13.3686	70.763	6.34e-36	1.91e-34
TF	2.44319	13.3584	70.6584	7.05e-36	2.1e-34
MASP2	2.43016	13.5307	72.438	1.17e-36	3.9e-35
GSTA1	2.42253	10.126	39.8931	2.23e-22	1.51e-21
SLC22A1	2.41713	8.99694	30.5381	2.93e-18	1.34e-17
HP	2.41172	9.82127	37.2886	3.12e-21	1.88e-20
APOM	2.39901	14.5573	83.2862	2.07e-41	1.36e-39
HSD17B6	2.37725	12.0792	57.8526	2.9e-30	4.55e-29
ASPDH	2.33389	14.5695	83.4173	1.82e-41	1.19e-39
UPB1	2.32245	15.3317	91.7198	4.2e-45	4.77e-43
SERPINA4	2.28979	14.7524	85.3912	2.48e-42	1.82e-40
GNMT	2.2797	10.5747	43.8299	4.15e-24	3.36e-23
AMBP	2.27493	14.749	85.3548	2.57e-42	1.88e-40
GLYAT	2.26683	10.6052	44.1022	3.15e-24	2.59e-23
HSD11B1	2.26031	7.87922	22.1211	1.52e-14	4.9e-14
RTP3	2.25878	12.1333	58.3789	1.7e-30	2.74e-29
BHMT	2.2495	9.35925	33.4507	1.53e-19	7.89e-19
SERPINA11	2.24176	11.6739	53.957	1.48e-28	1.94e-27
APOC1	2.22957	16.9512	109.944	4.44e-53	1.6e-50
SERPINF2	2.22597	15.4863	93.4271	7.52e-46	9.36e-44
PIPOX	2.22101	16.4591	104.331	1.27e-50	2.98e-48
HAO1	2.22064	13.3787	70.8675	5.71e-36	1.72e-34
ARG1	2.21888	10.144	40.0485	1.91e-22	1.31e-21
HPX	2.21757	11.9102	56.2184	1.51e-29	2.17e-28
MAT1A	2.21361	14.8475	86.4226	8.77e-43	6.89e-41
ADH1C	2.20461	8.09765	23.6961	3.07e-15	1.06e-14
ANG	2.20084	14.9409	87.4382	3.15e-43	2.67e-41
SLC25A47	2.19515	8.39049	25.8618	3.39e-16	1.27e-15
SLC13A5	2.18181	11.853	55.668	2.63e-29	3.68e-28
FTCD	2.18005	12.402	61.0125	1.19e-31	2.18e-30
RDH16	2.17398	10.6731	44.709	1.71e-24	1.44e-23
HMGCS2	2.17149	11.7611	54.7885	6.41e-29	8.61e-28
CYP4A11	2.16176	11.2534	50.0058	8.05e-27	8.7e-26
ALB	2.15628	11.3366	50.7801	3.68e-27	4.16e-26
ALDH1L1	2.15392	10.0117	38.9095	6.05e-22	3.94e-21
DPYS	2.14638	12.4322	61.3112	8.82e-32	1.64e-30
ADH6	2.13971	14.9889	87.9612	1.86e-43	1.65e-41
PCK1	2.13262	8.40057	25.9374	3.14e-16	1.18e-15
APOF	2.12613	10.7212	45.1415	1.1e-24	9.47e-24
AZGP1	2.12209	13.0838	67.8473	1.2e-34	3.1e-33
CYP4F2	2.11024	12.5986	62.9616	1.67e-32	3.35e-31
ANGPTL3	2.09644	12.5189	62.1696	3.71e-32	7.15e-31
NR1I3	2.09547	14.0206	77.5641	6.65e-39	2.95e-37
C4BPA	2.09175	10.6955	44.9099	1.39e-24	1.18e-23
CPB2	2.09168	15.1733	89.9783	2.43e-44	2.48e-42
AKR1C4	2.06806	11.135	48.9096	2.44e-26	2.53e-25
CPN2	2.05615	13.6468	73.6439	3.47e-37	1.22e-35
SAA4	2.05248	9.43682	34.0855	8.02e-20	4.25e-19
FMO3	2.02913	10.7245	45.1712	1.07e-24	9.2e-24
APOC2	2.02903	13.2898	69.953	1.44e-35	4.14e-34
CYP27A1	2.02868	17.3171	114.155	6.37e-55	2.99e-52
GYS2	2.02453	11.8784	55.9123	2.06e-29	2.91e-28
UGT2B4	2.02364	10.1981	40.5177	1.19e-22	8.31e-22
DCXR	2.00441	13.5506	72.6441	9.51e-37	3.21e-35
CES1	1.99887	9.59854	35.4214	2.07e-20	1.16e-19
CYP2C8	1.97805	8.15773	24.1354	1.96e-15	6.87e-15
HSD17B13	1.96496	7.05471	16.4974	4.72e-12	1.22e-11
TFR2	1.93187	13.761	74.8365	1.04e-37	3.97e-36
PON1	1.93175	9.77416	36.8911	4.67e-21	2.76e-20
MST1	1.92408	16.7283	107.394	5.8e-52	1.57e-49
EPHX1	1.91688	13.2422	69.4651	2.35e-35	6.57e-34
CFHR3	1.90491	8.81204	29.0855	1.28e-17	5.49e-17
UGT2B7	1.89231	9.17111	31.9273	7.16e-19	3.48e-18
CDHR5	1.88792	11.7231	54.4255	9.24e-29	1.23e-27
ASGR1	1.88685	14.8625	86.5859	7.44e-43	5.94e-41
MTTP	1.88679	12.8306	65.2847	1.6e-33	3.62e-32
RGN	1.87555	15.721	96.0321	5.44e-47	7.51e-45
ORM2	1.87402	10.6313	44.3354	2.49e-24	2.06e-23
PCK2	1.86856	16.015	99.3195	1.98e-48	3.51e-46
ABCB4	1.86746	12.1537	58.5772	1.39e-30	2.27e-29
LEAP2	1.85979	12.7613	64.588	3.23e-33	7.06e-32
GLYATL1	1.85827	11.7622	54.7989	6.34e-29	8.53e-28
ETNK2	1.85386	11.7243	54.4374	9.13e-29	1.21e-27
CYP4A22	1.83648	11.5381	52.6709	5.44e-28	6.72e-27
PAH	1.82796	11.5172	52.4737	6.64e-28	8.13e-27
AADAC	1.82351	11.3488	50.8935	3.28e-27	3.74e-26
PROC	1.82036	14.7407	85.265	2.82e-42	2.01e-40
ACSM5	1.81485	10.6728	44.7066	1.71e-24	1.44e-23
PGLYRP2	1.81106	8.83755	29.2846	1.05e-17	4.53e-17
PFKFB1	1.80101	12.7699	64.6747	2.96e-33	6.52e-32
APOC4-APOC2	1.79906	14.1171	78.5853	2.37e-39	1.11e-37
CES2	1.79436	12.1926	58.9566	9.51e-31	1.58e-29
EHHADH	1.79205	13.4183	71.2754	3.78e-36	1.17e-34
APOB	1.78571	12.4354	61.343	8.54e-32	1.59e-30
F7	1.77367	13.9676	77.0057	1.17e-38	4.92e-37
MLXIPL	1.77184	15.5303	93.914	4.6e-46	5.78e-44
C4BPB	1.76555	13.2521	69.566	2.12e-35	5.97e-34
RBP5	1.76235	12.1305	58.351	1.75e-30	2.81e-29
SLC38A4	1.75882	10.5596	43.6959	4.76e-24	3.82e-23
NOTUM	1.75053	6.75982	14.6136	3.24e-11	7.9e-11
FGB	1.74576	8.93603	30.057	4.78e-18	2.14e-17
CYP2B6	1.73997	8.45108	26.3175	2.13e-16	8.18e-16
THRSP	1.73962	6.41035	12.471	2.91e-10	6.5e-10
ORM1	1.73903	9.05306	30.9835	1.87e-18	8.71e-18
CYP2A7	1.73451	7.17816	17.3063	2.07e-12	5.5e-12
BDH1	1.73405	14.9257	87.273	3.72e-43	3.13e-41
DIO1	1.73222	8.82552	29.1906	1.15e-17	4.96e-17
C8B	1.72887	10.983	47.5144	9.99e-26	9.65e-25
TMPRSS6	1.71352	11.2464	49.9408	8.59e-27	9.25e-26
IGSF23	1.70853	11.5164	52.466	6.7e-28	8.19e-27
ACOX2	1.70648	14.5018	82.689	3.78e-41	2.38e-39
FGA	1.70244	9.60907	35.509	1.9e-20	1.06e-19
KHK	1.69871	14.2522	80.0203	5.58e-40	2.82e-38
OSGIN1	1.68873	10.5936	43.9982	3.5e-24	2.86e-23
ABAT	1.68792	13.3579	70.6532	7.08e-36	2.1e-34
AKR1D1	1.67549	8.68517	28.1023	3.48e-17	1.44e-16
AMDHD1	1.67305	12.7446	64.4206	3.82e-33	8.23e-32
SLC6A12	1.67249	12.9637	66.6286	4.11e-34	9.87e-33
UGT2B15	1.66128	7.46558	19.2353	2.88e-13	8.2e-13
GSTA2	1.65309	5.75507	8.72366	1.37e-08	2.69e-08
IGFBP2	1.65026	8.41958	26.0803	2.71e-16	1.03e-15
DMGDH	1.6497	11.97	56.7952	8.44e-30	1.26e-28
TTC36	1.64508	7.99452	22.9481	6.56e-15	2.19e-14
BHMT2	1.6387	10.456	42.7769	1.21e-23	9.28e-23
ABCG8	1.63203	11.4912	52.2289	8.51e-28	1.03e-26
F10	1.6259	12.6212	63.1871	1.33e-32	2.69e-31
CYP4F3	1.61295	12.2902	59.9129	3.62e-31	6.36e-30
AOX1	1.60904	7.44177	19.073	3.4e-13	9.62e-13
SARDH	1.60229	16.4473	104.197	1.45e-50	3.35e-48
SLC27A2	1.5952	10.743	45.3375	9.03e-25	7.88e-24
HGFAC	1.59422	6.35947	12.1673	3.98e-10	8.77e-10
SERPINA10	1.57909	12.1835	58.8684	1.04e-30	1.71e-29
ITIH2	1.57236	10.2253	40.7543	9.34e-23	6.6e-22
VTN	1.57207	11.2119	49.6203	1.19e-26	1.26e-25
TTPA	1.54234	10.2841	41.2667	5.56e-23	4.04e-22
ABCG5	1.54111	11.8873	55.9978	1.89e-29	2.69e-28
FGG	1.53252	8.48159	26.548	1.69e-16	6.51e-16
SERPINA6	1.52982	11.0786	48.3905	4.12e-26	4.15e-25
TM7SF2	1.527	12.7398	64.3726	4.01e-33	8.61e-32
HAAO	1.52309	13.4574	71.6799	2.51e-36	8e-35
PON3	1.5172	11.193	49.4454	1.42e-26	1.5e-25
GLYCTK	1.5164	14.4669	82.3149	5.52e-41	3.32e-39
SEC14L2	1.51583	9.95267	38.4046	1.01e-21	6.38e-21
SLC39A5	1.5	7.46741	19.2478	2.85e-13	8.1e-13
FMO5	1.49417	10.9354	47.0805	1.55e-25	1.47e-24
CYP2J2	1.48868	12.5854	62.8303	1.9e-32	3.79e-31
ABCB11	1.48593	9.28274	32.8284	2.87e-19	1.45e-18
GPAM	1.48433	10.7426	45.3338	9.07e-25	7.91e-24
DHRS2	1.48097	6.6028	13.6387	8.8e-11	2.05e-10
NAGS	1.48031	10.4318	42.5637	1.5e-23	1.14e-22
SLC6A1	1.47821	9.98792	38.7059	7.43e-22	4.78e-21
SORD	1.4771	12.2448	59.4679	5.67e-31	9.73e-30
INSIG1	1.47482	9.46689	34.3326	6.24e-20	3.35e-19
NAT8	1.46015	9.04345	30.9071	2.02e-18	9.37e-18
PROZ	1.45677	9.65955	35.9297	1.24e-20	7.04e-20
GAMT	1.45486	12.7278	64.2521	4.53e-33	9.62e-32
ASGR2	1.45178	10.5756	43.8386	4.12e-24	3.33e-23
CHAD	1.4485	12.3909	60.9029	1.33e-31	2.43e-30
CTH	1.44431	7.83629	21.8156	2.08e-14	6.59e-14
GCGR	1.44176	6.66604	14.029	5.9e-11	1.4e-10
CYB5A	1.44167	15.1614	89.8481	2.77e-44	2.81e-42
LIPC	1.42604	10.4181	42.443	1.69e-23	1.28e-22
IGFBP1	1.42024	6.1989	11.2228	1.05e-09	2.23e-09
SHBG	1.41914	8.00645	23.0343	6.01e-15	2.01e-14
HGD	1.41267	9.73792	36.5862	6.36e-21	3.72e-20
ACSL1	1.41201	10.328	41.6508	3.77e-23	2.77e-22
HLF	1.41156	9.80031	37.1115	3.74e-21	2.23e-20
APOE	1.38668	11.6162	53.4099	2.58e-28	3.28e-27
KLKB1	1.38593	11.2311	49.7984	9.93e-27	1.06e-25
RORC	1.36821	10.5737	43.8217	4.19e-24	3.39e-23
C6	1.36635	7.19243	17.4006	1.88e-12	5e-12
C2	1.36223	12.5821	62.7976	1.97e-32	3.9e-31
SELENBP1	1.35735	11.3249	50.6712	4.11e-27	4.62e-26
ALDH6A1	1.35577	10.7287	45.209	1.03e-24	8.88e-24
SLC47A1	1.35017	11.0243	47.8923	6.82e-26	6.73e-25
GPT	1.35014	9.4101	33.8664	1e-19	5.26e-19
FBP1	1.34746	7.97211	22.7866	7.73e-15	2.56e-14
GBP7	1.34651	8.05774	23.4057	4.12e-15	1.4e-14
AKR7A3	1.34375	6.80305	14.8854	2.45e-11	6.03e-11
AGMO	1.33426	12.5433	62.4117	2.9e-32	5.69e-31
KLF15	1.3333	11.89	56.0236	1.84e-29	2.62e-28
SLC1A2	1.33329	8.28084	25.0437	7.78e-16	2.83e-15
HPN	1.32578	12.0106	57.187	5.68e-30	8.65e-29
CYP3A7	1.32486	5.18102	5.73953	3.01e-07	5.34e-07
FXYD1	1.32461	6.75916	14.6095	3.26e-11	7.93e-11
LDHD	1.32381	10.9725	47.4188	1.1e-25	1.06e-24
CFB	1.32222	10.9606	47.3095	1.23e-25	1.17e-24
F5	1.31299	10.5567	43.6697	4.88e-24	3.92e-23
SERPINA5	1.30191	8.16404	24.1816	1.87e-15	6.58e-15
HAO2	1.29996	5.66969	8.26191	2.21e-08	4.25e-08
GPLD1	1.29511	8.63481	27.7151	5.15e-17	2.09e-16
SERPINF1	1.2915	10.2762	41.1977	5.96e-23	4.31e-22
ALDH2	1.2884	13.2663	69.7116	1.83e-35	5.2e-34
TRIM55	1.2876	6.65618	13.9679	6.28e-11	1.49e-10
RARRES2	1.28462	9.92488	38.1677	1.28e-21	8.03e-21
CREB3L3	1.28398	7.77952	21.4138	3.13e-14	9.76e-14
DGAT2	1.28328	9.72324	36.463	7.21e-21	4.18e-20
FNDC5	1.27961	6.63991	13.8674	6.96e-11	1.64e-10
ESPN	1.26809	11.2858	50.3065	5.94e-27	6.48e-26
ITIH4	1.26475	9.39384	33.7333	1.15e-19	5.98e-19
CRYL1	1.26255	13.4638	71.7453	2.35e-36	7.51e-35
REEP6	1.2498	8.17084	24.2316	1.78e-15	6.27e-15
ALDH1A1	1.23704	8.51714	26.8173	1.28e-16	5.01e-16
ALDH8A1	1.2285	8.11237	23.8035	2.75e-15	9.5e-15
ACADSB	1.22571	10.3462	41.81	3.21e-23	2.37e-22
CYP4F12	1.22015	10.5044	43.2053	7.81e-24	6.11e-23
PC	1.21899	12.2385	59.4061	6.04e-31	1.03e-29
SLC13A3	1.21622	6.09636	10.6308	1.93e-09	4.02e-09
CES3	1.21295	9.56173	35.1158	2.82e-20	1.56e-19
INHBC	1.21141	7.56806	19.9383	1.41e-13	4.14e-13
FGL1	1.20359	5.54469	7.59714	4.39e-08	8.28e-08
TMEM176B	1.20082	10.1176	39.8206	2.4e-22	1.63e-21
METTL7A	1.19984	12.6914	63.8876	6.54e-33	1.36e-31
ABCC2	1.19576	8.62727	27.6573	5.46e-17	2.21e-16
CYP3A5	1.19537	7.80515	21.5949	2.6e-14	8.16e-14
TMEM82	1.19241	7.5275	19.6591	1.87e-13	5.44e-13
ADHFE1	1.19154	10.5256	43.3935	6.46e-24	5.09e-23
ABCA6	1.18775	10.3297	41.6653	3.71e-23	2.73e-22
TDO2	1.18411	5.4579	7.14343	7.02e-08	1.3e-07
EPHX2	1.17745	10.713	45.0671	1.19e-24	1.02e-23
NR1I2	1.17564	8.23577	24.7099	1.09e-15	3.93e-15
TST	1.16485	13.3434	70.5041	8.24e-36	2.43e-34
ACSL5	1.16448	8.18627	24.345	1.58e-15	5.62e-15
LEPR	1.16288	6.80904	14.9233	2.36e-11	5.81e-11
GPT2	1.16194	7.7807	21.4221	3.1e-14	9.68e-14
TM6SF2	1.16112	9.88454	37.8247	1.81e-21	1.12e-20
SLC22A10	1.15265	7.68788	20.7703	6.03e-14	1.84e-13
GATM	1.14802	7.43923	19.0558	3.46e-13	9.77e-13
CCL15	1.14782	10.6489	44.4925	2.12e-24	1.77e-23
CYP1A1	1.14467	5.30323	6.35098	1.59e-07	2.89e-07
GGH	1.14199	7.68245	20.7323	6.27e-14	1.91e-13
TMEM176A	1.14071	9.00201	30.5783	2.81e-18	1.29e-17
C8G	1.13935	8.57827	27.2825	7.99e-17	3.17e-16
CAT	1.13337	11.7557	54.7369	6.75e-29	9.06e-28
PEBP1	1.13142	14.8981	86.9725	5.04e-43	4.17e-41
TSKU	1.12782	7.07976	16.6606	4e-12	1.04e-11
ABCC6	1.12334	12.1641	58.6789	1.26e-30	2.06e-29
KCNJ8	1.11726	9.0118	30.6558	2.6e-18	1.19e-17
RNASE4	1.11708	11.4002	51.374	2.02e-27	2.36e-26
GJB1	1.10943	10.5017	43.182	8e-24	6.24e-23
SLC25A15	1.10624	8.4273	26.1383	2.56e-16	9.74e-16
RAMP1	1.10513	5.94879	9.79421	4.56e-09	9.23e-09
NECAB2	1.10405	6.53658	13.2335	1.33e-10	3.07e-10
PXMP2	1.09434	11.0239	47.8884	6.85e-26	6.75e-25
SAA1	1.0925	3.12489	-2.53059	0.00186334	0.00247647
GLUL	1.08945	5.30823	6.37628	1.55e-07	2.82e-07
MOGAT2	1.08724	7.41854	18.9152	4e-13	1.12e-12
XDH	1.08665	7.74644	21.1808	3.97e-14	1.23e-13
IL27	1.08299	10.5359	43.4849	5.89e-24	4.66e-23
CD14	1.08204	8.3389	25.4758	5.02e-16	1.86e-15
DDC	1.08055	7.59526	20.1262	1.16e-13	3.45e-13
ECHDC3	1.08049	7.06124	16.5399	4.52e-12	1.17e-11
ADI1	1.08049	11.3173	50.6	4.41e-27	4.94e-26
SRD5A2	1.07572	7.63718	20.4169	8.65e-14	2.6e-13
ACSM1	1.07435	5.22713	5.96869	2.37e-07	4.24e-07
GPD1	1.07076	6.63031	13.8081	7.4e-11	1.74e-10
CYP4F11	1.06808	7.48896	19.3949	2.45e-13	7.03e-13
SERPINA1	1.06576	8.2671	24.9418	8.63e-16	3.13e-15
ALDH5A1	1.06251	12.0486	57.5558	3.91e-30	6.07e-29
POR	1.05782	11.3092	50.5241	4.77e-27	5.29e-26
AGMAT	1.05643	10.5977	44.0353	3.37e-24	2.76e-23
TMEM56	1.05442	10.3609	41.9398	2.81e-23	2.1e-22
GRHPR	1.0539	11.8128	55.2828	3.89e-29	5.35e-28
FST	1.04812	6.146	10.9163	1.44e-09	3.02e-09
CLDN14	1.04716	8.85063	29.3868	9.43e-18	4.1e-17
AGXT2	1.04399	7.62856	20.357	9.19e-14	2.76e-13
DEPDC7	1.03974	10.5234	43.374	6.59e-24	5.18e-23
SLC16A11	1.0396	6.44134	12.657	2.41e-10	5.42e-10
PLIN5	1.03564	9.25945	32.6398	3.48e-19	1.74e-18
SCD	1.03198	5.31567	6.41395	1.49e-07	2.71e-07
ALAS1	1.02797	8.8159	29.1156	1.24e-17	5.33e-17
SLC25A42	1.02637	10.1212	39.8516	2.33e-22	1.58e-21
BOK	1.02518	8.87821	29.6027	7.58e-18	3.32e-17
PECR	1.02394	10.7176	45.1087	1.14e-24	9.77e-24
CMBL	1.02242	7.32235	18.2661	7.75e-13	2.13e-12
TTC38	1.02198	13.7208	74.4159	1.59e-37	5.87e-36
ECI2	1.01603	13.1303	68.3211	7.45e-35	1.97e-33
ST6GAL1	1.0086	9.49016	34.5243	5.14e-20	2.78e-19
SMOC1	1.00384	10.3432	41.784	3.29e-23	2.43e-22
MASP1	1.00251	10.0068	38.8672	6.31e-22	4.1e-21
SHMT1	1.00162	7.86619	22.0282	1.67e-14	5.36e-14
ACSS3	1.00012	7.56298	19.9032	1.46e-13	4.29e-13
RHBDF1	-1.00097	-13.4863	71.9782	1.86e-36	5.99e-35
LYPD1	-1.00123	-8.34054	25.4881	4.95e-16	1.83e-15
PLK1	-1.00157	-10.3425	41.7775	3.31e-23	2.45e-22
RAB11FIP5	-1.00168	-14.2721	80.2321	4.51e-40	2.31e-38
PTK7	-1.0021	-9.35666	33.4296	1.56e-19	8.06e-19
AXL	-1.00394	-13.004	67.0363	2.73e-34	6.7e-33
RHPN1	-1.00413	-12.1264	58.3112	1.82e-30	2.93e-29
SPIRE1	-1.00506	-14.3014	80.545	3.29e-40	1.73e-38
KCTD12	-1.00541	-10.4437	42.6685	1.34e-23	1.03e-22
ARL2	-1.00754	-11.0112	47.772	7.7e-26	7.51e-25
MTHFD2	-1.00805	-12.2634	59.6497	4.72e-31	8.15e-30
PAQR4	-1.0088	-10.8903	46.6694	2.35e-25	2.18e-24
RASA3	-1.00924	-12.7034	64.0079	5.79e-33	1.22e-31
HIST3H2A	-1.00931	-8.33394	25.4388	5.21e-16	1.92e-15
TRIP13	-1.0098	-11.942	56.5246	1.11e-29	1.63e-28
C12orf49	-1.00981	-13.4118	71.2088	4.04e-36	1.25e-34
SRI	-1.01119	-10.6626	44.6156	1.88e-24	1.57e-23
ACTA2	-1.01222	-7.67312	20.6672	6.7e-14	2.03e-13
CTSE	-1.01239	-8.08681	23.6171	3.32e-15	1.14e-14
BIRC3	-1.0142	-7.04871	16.4584	4.91e-12	1.27e-11
ARHGEF17	-1.01426	-14.157	79.0084	1.55e-39	7.46e-38
TSPAN3	-1.01495	-11.9679	56.775	8.61e-30	1.28e-28
VCL	-1.01611	-14.9513	87.5512	2.81e-43	2.4e-41
CDCP1	-1.01706	-12.8993	65.9772	7.94e-34	1.86e-32
GJA1	-1.01746	-10.3475	41.8217	3.17e-23	2.35e-22
TMEM65	-1.01803	-13.9491	76.8108	1.42e-38	5.81e-37
RARG	-1.01844	-16.73	107.414	5.68e-52	1.57e-49
TMEM165	-1.01851	-15.2778	91.1265	7.64e-45	8.34e-43
ZDHHC13	-1.01868	-16.4222	103.912	1.94e-50	4.39e-48
LTBP2	-1.01905	-9.0105	30.6455	2.63e-18	1.21e-17
PLSCR1	-1.01921	-10.8124	45.9638	4.79e-25	4.31e-24
CTGF	-1.01925	-6.68991	14.1771	5.07e-11	1.21e-10
CSF1	-1.01959	-11.0153	47.8097	7.41e-26	7.26e-25
WFDC2	-1.02102	-5.86809	9.34441	7.24e-09	1.45e-08
SH2D3A	-1.02168	-12.4511	61.4975	7.31e-32	1.37e-30
FOSL2	-1.02168	-11.3221	50.645	4.22e-27	4.74e-26
PRMT2	-1.02374	-18.2985	125.594	6.29e-60	8.85e-57
SDC3	-1.02502	-11.364	51.0362	2.84e-27	3.28e-26
FKBP9	-1.02544	-15.7675	96.5507	3.23e-47	4.83e-45
SLC41A1	-1.02571	-12.7419	64.3937	3.93e-33	8.44e-32
ITGAM	-1.02689	-11.9443	56.5472	1.08e-29	1.59e-28
KCNQ1	-1.02692	-11.558	52.8586	4.5e-28	5.6e-27
CA12	-1.0273	-7.11018	16.8594	3.26e-12	8.56e-12
SEMA3C	-1.02791	-13.997	77.3156	8.54e-39	3.67e-37
RAC2	-1.02862	-8.21461	24.5537	1.28e-15	4.58e-15
CYBB	-1.02917	-8.53998	26.9908	1.08e-16	4.23e-16
KIF3C	-1.02938	-20.0866	146.865	3.11e-69	2.19e-65
DTX3	-1.02962	-11.3072	50.5057	4.86e-27	5.38e-26
DUOXA2	-1.02978	-8.89539	29.7375	6.61e-18	2.91e-17
LAPTM4B	-1.03529	-7.20495	17.4835	1.72e-12	4.6e-12
COL12A1	-1.03549	-12.8863	65.8463	9.06e-34	2.12e-32
G6PC3	-1.03615	-16.9463	109.888	4.69e-53	1.65e-50
SCD5	-1.03615	-12.0078	57.1602	5.83e-30	8.84e-29
KDELR3	-1.0371	-7.71412	20.9539	5e-14	1.53e-13
TOP2A	-1.03749	-7.84872	21.9039	1.9e-14	6.05e-14
ASPN	-1.03775	-7.43339	19.0161	3.61e-13	1.02e-12
ZG16B	-1.03985	-11.1192	48.7641	2.82e-26	2.91e-25
THY1	-1.04058	-8.73005	28.4489	2.44e-17	1.02e-16
CLIC1	-1.04085	-9.88825	37.8561	1.76e-21	1.08e-20
PKP3	-1.04097	-10.138	39.9965	2.01e-22	1.37e-21
RHBDF2	-1.0431	-13.2759	69.81	1.66e-35	4.72e-34
SPECC1	-1.044	-15.0465	88.591	9.85e-44	9.12e-42
PROCR	-1.04422	-10.5356	43.4823	5.9e-24	4.67e-23
WNK2	-1.04437	-10.0217	38.9951	5.54e-22	3.62e-21
GPC1	-1.04569	-8.38574	25.8262	3.51e-16	1.32e-15
MICALL2	-1.04688	-12.9134	66.1198	6.87e-34	1.62e-32
KIAA1522	-1.04734	-11.1119	48.6968	3.02e-26	3.1e-25
DEPDC1B	-1.04745	-11.6635	53.8582	1.64e-28	2.12e-27
RGS10	-1.04814	-9.67392	36.0498	1.1e-20	6.27e-20
SYK	-1.05067	-13.1078	68.0919	9.39e-35	2.45e-33
FAM57A	-1.05179	-14.7663	85.5416	2.13e-42	1.57e-40
ARHGEF2	-1.052	-11.4569	51.9067	1.18e-27	1.41e-26
MPZL1	-1.05225	-14.035	77.7166	5.7e-39	2.54e-37
BLMH	-1.05258	-9.90191	37.9722	1.56e-21	9.68e-21
HLA-DQB2	-1.05268	-8.78382	28.8659	1.6e-17	6.81e-17
ICAM1	-1.05352	-7.55873	19.874	1.5e-13	4.41e-13
LDHB	-1.05363	-8.95356	30.1952	4.15e-18	1.87e-17
HSPG2	-1.05382	-9.63067	35.6888	1.58e-20	8.93e-20
CHST4	-1.05463	-9.48833	34.5092	5.22e-20	2.82e-19
PPP1R13L	-1.05656	-13.7509	74.7306	1.16e-37	4.37e-36
CLCF1	-1.05708	-12.8346	65.3248	1.53e-33	3.49e-32
TNFAIP6	-1.05832	-14.9791	87.855	2.07e-43	1.81e-41
TEAD4	-1.05855	-12.2329	59.3511	6.38e-31	1.09e-29
NT5DC2	-1.05885	-8.45	26.3094	2.15e-16	8.25e-16
KIF2C	-1.06054	-10.756	45.4543	8.03e-25	7.05e-24
PTHLH	-1.06124	-11.436	51.7102	1.44e-27	1.7e-26
SLC9A1	-1.06131	-18.743	130.836	3.2e-62	7.51e-59
PACS1	-1.06304	-16.4791	104.558	1.01e-50	2.41e-48
TSPAN13	-1.06353	-6.23816	11.4518	8.29e-10	1.78e-09
SH3BGRL	-1.06392	-10.234	40.83	8.65e-23	6.15e-22
SCPEP1	-1.06419	-8.74256	28.5457	2.22e-17	9.33e-17
TGFB2	-1.06449	-14.218	79.6565	8.05e-40	3.96e-38
PFKM	-1.06489	-14.021	77.5692	6.61e-39	2.94e-37
PTPRS	-1.0651	-10.9283	47.015	1.66e-25	1.56e-24
UBE2C	-1.06529	-7.25672	17.8272	1.21e-12	3.29e-12
TUSC3	-1.06645	-8.95934	30.2408	3.96e-18	1.79e-17
NRM	-1.06712	-10.8244	46.0721	4.3e-25	3.88e-24
S100A14	-1.0682	-4.8794	4.28653	1.36e-06	2.31e-06
COL6A1	-1.06827	-8.24865	24.8051	9.92e-16	3.58e-15
NDRG1	-1.07061	-8.03648	23.2515	4.82e-15	1.63e-14
ECM1	-1.07072	-10.2441	40.9179	7.91e-23	5.65e-22
PDGFD	-1.07115	-11.3211	50.6355	4.26e-27	4.77e-26
SOX9	-1.07132	-6.80405	14.8918	2.44e-11	5.99e-11
TP53I11	-1.07142	-13.6854	74.0467	2.31e-37	8.33e-36
LYPD6B	-1.07207	-12.0086	57.1679	5.79e-30	8.79e-29
VASP	-1.07246	-15.074	88.8915	7.28e-44	7.01e-42
IGFBP6	-1.07256	-10.7323	45.2407	9.96e-25	8.63e-24
SLC44A3	-1.07352	-9.75979	36.77	5.28e-21	3.1e-20
PRNP	-1.07369	-9.11681	31.4921	1.11e-18	5.31e-18
SPRED1	-1.07374	-16.7343	107.462	5.41e-52	1.55e-49
DNM1	-1.07375	-12.3466	60.4672	2.07e-31	3.7e-30
SFRP5	-1.07452	-6.59116	13.5672	9.47e-11	2.2e-10
TGFB3	-1.07499	-12.6036	63.0114	1.58e-32	3.19e-31
LMNB2	-1.07537	-14.2317	79.8017	6.96e-40	3.45e-38
LAD1	-1.0757	-5.91762	9.61982	5.45e-09	1.1e-08
VEPH1	-1.0758	-13.971	77.0415	1.13e-38	4.77e-37
IFI16	-1.07614	-10.1584	40.1737	1.68e-22	1.16e-21
LAMC1	-1.07652	-10.6317	44.3385	2.48e-24	2.06e-23
PLEKHB1	-1.07675	-8.5926	27.392	7.15e-17	2.85e-16
MDFI	-1.0779	-10.2894	41.3129	5.3e-23	3.86e-22
APLP1	-1.07819	-11.7541	54.7216	6.85e-29	9.17e-28
ANLN	-1.0786	-11.6595	53.8203	1.7e-28	2.2e-27
LOXL1	-1.07883	-10.7045	44.9915	1.28e-24	1.09e-23
RAB3IL1	-1.079	-12.0689	57.7529	3.21e-30	5.01e-29
UNC13D	-1.08104	-13.3234	70.2982	1.01e-35	2.97e-34
ITGB1	-1.08156	-11.0289	47.9347	6.53e-26	6.47e-25
HEYL	-1.0819	-9.99365	38.7549	7.07e-22	4.56e-21
TYRO3	-1.08234	-13.9021	76.3162	2.34e-38	9.38e-37
ASAP1	-1.08251	-14.388	81.4699	1.29e-40	7.16e-39
ZNF532	-1.08354	-17.968	121.72	3.12e-58	2.74e-55
STX3	-1.0836	-13.6228	73.395	4.46e-37	1.54e-35
MFSD6	-1.08479	-14.0489	77.863	4.92e-39	2.21e-37
C5orf30	-1.0883	-14.0148	77.5031	7.07e-39	3.12e-37
EMILIN1	-1.08873	-7.87608	22.0987	1.56e-14	5.01e-14
DBNDD2	-1.0903	-16.9169	109.551	6.59e-53	2.26e-50
APP	-1.09147	-9.29206	32.904	2.66e-19	1.35e-18
EHD2	-1.09221	-11.3198	50.6231	4.31e-27	4.83e-26
HLA-DQA2	-1.09283	-6.72627	14.4036	4.02e-11	9.7e-11
LDOC1	-1.09287	-8.42116	26.0921	2.68e-16	1.02e-15
NPNT	-1.09325	-8.85421	29.4148	9.17e-18	3.99e-17
SNAP25	-1.09353	-9.43415	34.0636	8.2e-20	4.34e-19
MAPRE1	-1.09365	-15.3696	92.1374	2.76e-45	3.23e-43
DMKN	-1.09381	-7.6755	20.6838	6.59e-14	2e-13
SH3BGRL3	-1.09485	-11.299	50.4295	5.24e-27	5.76e-26
TES	-1.09717	-10.8395	46.2088	3.74e-25	3.4e-24
BASP1	-1.09734	-8.93459	30.0457	4.83e-18	2.16e-17
MARVELD1	-1.09991	-11.4056	51.425	1.92e-27	2.25e-26
CTNND2	-1.10173	-9.82196	37.2944	3.1e-21	1.87e-20
TUBA1C	-1.10204	-13.0021	67.0178	2.78e-34	6.81e-33
CDH11	-1.10212	-13.441	71.5103	2.98e-36	9.41e-35
APOBEC3C	-1.1022	-11.4711	52.0402	1.03e-27	1.24e-26
NRARP	-1.10264	-13.3399	70.4684	8.54e-36	2.51e-34
SMOX	-1.10398	-10.5124	43.2768	7.27e-24	5.7e-23
COTL1	-1.10424	-9.47849	34.4281	5.67e-20	3.06e-19
BAK1	-1.10537	-13.2684	69.7339	1.79e-35	5.09e-34
GLS	-1.10807	-11.303	50.4663	5.05e-27	5.58e-26
TAGLN	-1.1089	-8.10501	23.7497	2.9e-15	1e-14
IFT57	-1.10966	-14.5519	83.228	2.2e-41	1.43e-39
HMGA1	-1.11111	-8.96337	30.2726	3.84e-18	1.73e-17
CHST11	-1.11149	-13.0239	67.2385	2.22e-34	5.56e-33
SRPX2	-1.1122	-12.0023	57.1073	6.15e-30	9.29e-29
CLDN10	-1.11361	-9.77498	36.898	4.64e-21	2.74e-20
CEP55	-1.11364	-14.4236	81.8509	8.81e-41	5.1e-39
ARMCX6	-1.1141	-12.0963	58.0189	2.45e-30	3.87e-29
ARPC1B	-1.11562	-11.8789	55.9173	2.05e-29	2.9e-28
YWHAZ	-1.11639	-13.4276	71.3719	3.43e-36	1.07e-34
TUBA1B	-1.11651	-10.7405	45.3149	9.24e-25	8.04e-24
LXN	-1.11705	-10.5244	43.3827	6.53e-24	5.14e-23
LOXL2	-1.11847	-14.6329	84.1004	9.12e-42	6.19e-40
GRAMD1A	-1.11889	-11.8439	55.5809	2.88e-29	4.01e-28
PPT1	-1.11897	-13.7476	74.696	1.2e-37	4.51e-36
S100P	-1.1196	-3.84133	-0.0902548	0.000135201	0.000196998
UNC5B	-1.12033	-14.7183	85.0229	3.6e-42	2.52e-40
WWTR1	-1.1207	-13.206	69.0942	3.42e-35	9.37e-34
IL2RG	-1.1212	-7.78128	21.4263	3.09e-14	9.64e-14
NXN	-1.12242	-11.3364	50.7782	3.69e-27	4.16e-26
NCF2	-1.12255	-9.7814	36.952	4.39e-21	2.61e-20
EMP3	-1.12301	-9.93068	38.2172	1.22e-21	7.65e-21
PHLDB1	-1.1232	-15.9661	98.7715	3.44e-48	5.56e-46
ASNS	-1.12365	-9.59761	35.4137	2.09e-20	1.17e-19
TC2N	-1.12488	-10.7129	45.0664	1.19e-24	1.02e-23
ITM2C	-1.12664	-8.72073	28.3768	2.63e-17	1.1e-16
CDH6	-1.12732	-14.4305	81.9249	8.18e-41	4.79e-39
IGFBP3	-1.12752	-7.75151	21.2165	3.83e-14	1.18e-13
LHFPL2	-1.12841	-14.1282	78.703	2.11e-39	9.91e-38
MAP7D1	-1.12968	-17.3245	114.241	5.84e-55	2.87e-52
PYGB	-1.13069	-12.5844	62.8201	1.92e-32	3.82e-31
PPP1R15A	-1.13232	-11.2988	50.4278	5.25e-27	5.76e-26
ASPHD1	-1.1326	-8.62803	27.6632	5.43e-17	2.2e-16
COL9A2	-1.13285	-12.6928	63.9024	6.45e-33	1.35e-31
C1orf116	-1.13339	-11.3598	50.9962	2.96e-27	3.4e-26
NEURL3	-1.13393	-10.1115	39.7677	2.53e-22	1.71e-21
GPX8	-1.13498	-15.9643	98.7508	3.51e-48	5.62e-46
PYCARD	-1.13554	-8.27132	24.973	8.36e-16	3.04e-15
ECT2	-1.1365	-12.8645	65.6263	1.13e-33	2.62e-32
MARCKS	-1.13847	-10.6022	44.0752	3.24e-24	2.66e-23
SLC25A24	-1.13951	-14.3706	81.2839	1.56e-40	8.44e-39
PRSS22	-1.14221	-11.4963	52.2773	8.1e-28	9.89e-27
LTBP1	-1.14284	-11.2564	50.0335	7.83e-27	8.47e-26
CD248	-1.14309	-11.6645	53.8682	1.62e-28	2.11e-27
EFEMP1	-1.14439	-6.01909	10.1905	3.03e-09	6.22e-09
NFE2L3	-1.14565	-14.5185	82.8686	3.16e-41	2e-39
ALDH3B1	-1.14668	-13.6102	73.264	5.09e-37	1.75e-35
RAB34	-1.14669	-7.49412	19.4302	2.36e-13	6.79e-13
FSTL3	-1.14673	-7.44142	19.0707	3.41e-13	9.63e-13
BLVRA	-1.14674	-10.0347	39.1066	4.95e-22	3.25e-21
LGALS3	-1.1474	-6.85705	15.2271	1.73e-11	4.3e-11
EPHB6	-1.14931	-13.4139	71.2303	3.96e-36	1.22e-34
CFTR	-1.15021	-10.7527	45.4249	8.27e-25	7.23e-24
DLG3	-1.15041	-14.5097	82.7748	3.47e-41	2.19e-39
DPYSL3	-1.15091	-11.4435	51.7807	1.34e-27	1.59e-26
TTYH3	-1.15254	-11.1388	48.9452	2.35e-26	2.44e-25
ASAH1	-1.15277	-13.656	73.7404	3.15e-37	1.11e-35
IGFBP5	-1.15322	-8.17573	24.2675	1.71e-15	6.05e-15
FABP5	-1.154	-9.94477	38.3373	1.08e-21	6.82e-21
SLC7A1	-1.15523	-14.3461	81.0216	2.03e-40	1.08e-38
BAIAP2L2	-1.15634	-7.9747	22.8053	7.59e-15	2.51e-14
PAQR5	-1.16158	-10.5471	43.5849	5.32e-24	4.23e-23
CAV1	-1.16296	-12.6995	63.9692	6.03e-33	1.26e-31
GABBR1	-1.16357	-14.7409	85.2666	2.81e-42	2.01e-40
HKDC1	-1.16424	-7.51676	19.5853	2.02e-13	5.85e-13
LARP6	-1.1648	-13.2354	69.3953	2.52e-35	7.02e-34
SEZ6L2	-1.16584	-6.14628	10.918	1.43e-09	3.02e-09
NOTCH3	-1.16616	-11.3029	50.4654	5.06e-27	5.58e-26
TMEM156	-1.16621	-10.3226	41.6031	3.95e-23	2.9e-22
MSRB3	-1.1674	-16.0807	100.057	9.42e-49	1.85e-46
CAV2	-1.16785	-9.57302	35.2095	2.57e-20	1.43e-19
SGPP2	-1.16825	-13.3512	70.5847	7.59e-36	2.25e-34
PAM	-1.16948	-13.5027	72.1476	1.57e-36	5.13e-35
RCC2	-1.1698	-14.801	85.9182	1.46e-42	1.1e-40
KCTD17	-1.17025	-9.85587	37.5814	2.32e-21	1.41e-20
CACNA1H	-1.17088	-8.63177	27.6918	5.27e-17	2.14e-16
PTGFRN	-1.1712	-13.4271	71.3662	3.45e-36	1.07e-34
COL5A2	-1.17236	-10.0493	39.2324	4.36e-22	2.88e-21
GLIS2	-1.17286	-11.834	55.4857	3.17e-29	4.4e-28
KLF5	-1.17322	-9.16665	31.8916	7.42e-19	3.6e-18
C4orf48	-1.17513	-10.5005	43.1712	8.09e-24	6.31e-23
CD44	-1.1753	-8.69999	28.2166	3.1e-17	1.28e-16
AQP1	-1.17557	-7.6801	20.7159	6.37e-14	1.94e-13
F3	-1.17848	-13.2534	69.5798	2.09e-35	5.9e-34
AKR1B1	-1.18198	-9.24649	32.535	3.87e-19	1.92e-18
THBS1	-1.18341	-7.60913	20.2222	1.05e-13	3.14e-13
MFAP2	-1.18401	-11.7019	54.2241	1.13e-28	1.49e-27
OLFML3	-1.18594	-10.2735	41.174	6.1e-23	4.42e-22
MICAL1	-1.18684	-12.763	64.6053	3.17e-33	6.95e-32
CMTM3	-1.18972	-12.2082	59.1095	8.15e-31	1.36e-29
LIMCH1	-1.19049	-15.9672	98.7834	3.4e-48	5.56e-46
TPBG	-1.19065	-17.0397	110.96	1.59e-53	6.23e-51
PLEKHB2	-1.1921	-18.1222	123.526	5.06e-59	5.54e-56
PTP4A3	-1.19465	-8.72327	28.3964	2.58e-17	1.08e-16
LAPTM5	-1.19696	-9.62525	35.6436	1.65e-20	9.33e-20
DCN	-1.19762	-5.83169	9.1433	8.91e-09	1.77e-08
SLFN13	-1.19878	-13.1547	68.5699	5.8e-35	1.56e-33
RNF145	-1.19971	-16.5341	105.182	5.38e-51	1.33e-48
TGFA	-1.20004	-13.6037	73.1962	5.45e-37	1.87e-35
TRIP10	-1.20195	-15.0574	88.7095	8.74e-44	8.2e-42
ENDOD1	-1.20262	-14.6165	83.9236	1.09e-41	7.33e-40
NCS1	-1.20271	-16.5788	105.69	3.23e-51	8.25e-49
LBH	-1.204	-12.1434	58.4772	1.54e-30	2.5e-29
CDC20	-1.20415	-8.64112	27.7636	4.9e-17	1.99e-16
PDZK1IP1	-1.20519	-4.36977	2.01549	1.46e-05	2.3e-05
DDIT4	-1.2053	-8.66467	27.9445	4.08e-17	1.68e-16
PHLDA2	-1.20883	-8.41699	26.0607	2.77e-16	1.05e-15
PLXNA1	-1.20938	-18.1281	123.594	4.72e-59	5.54e-56
PDP1	-1.21014	-15.7509	96.366	3.89e-47	5.58e-45
ANTXR1	-1.21089	-11.3952	51.3274	2.12e-27	2.47e-26
IL18	-1.21143	-10.8656	46.4458	2.94e-25	2.71e-24
CTSK	-1.21362	-10.8702	46.4869	2.82e-25	2.61e-24
SULF2	-1.21493	-8.75094	28.6106	2.07e-17	8.76e-17
HDAC7	-1.21607	-16.016	99.3309	1.96e-48	3.51e-46
DCDC2	-1.21687	-7.56841	19.9407	1.4e-13	4.14e-13
ATP1A1	-1.22113	-13.1114	68.1286	9.05e-35	2.37e-33
IGSF3	-1.2213	-12.7014	63.9878	5.91e-33	1.24e-31
NQO1	-1.22309	-4.33727	1.87862	1.69e-05	2.64e-05
SERPINH1	-1.22483	-11.8152	55.306	3.8e-29	5.24e-28
DUOX2	-1.22534	-10.0126	38.9176	6e-22	3.9e-21
ARMCX3	-1.22578	-9.43586	34.0776	8.09e-20	4.29e-19
EPS8L3	-1.22627	-7.68111	20.723	6.33e-14	1.93e-13
ANXA4	-1.22758	-11.2671	50.1328	7.08e-27	7.68e-26
TMEM159	-1.22813	-16.561	105.489	3.95e-51	9.93e-49
PTGES	-1.23018	-9.98234	38.6582	7.8e-22	5e-21
MCAM	-1.23108	-13.259	69.6375	1.97e-35	5.58e-34
ANXA1	-1.23121	-10.7936	45.7933	5.7e-25	5.1e-24
C15orf48	-1.2314	-7.55435	19.8438	1.55e-13	4.54e-13
MMP9	-1.23692	-7.32232	18.2659	7.76e-13	2.13e-12
CTBP2	-1.24137	-16.8173	108.411	2.08e-52	6.5e-50
UAP1L1	-1.24146	-13.3208	70.272	1.04e-35	3.04e-34
OLFML2B	-1.2417	-13.6801	73.991	2.44e-37	8.77e-36
SLC7A7	-1.24339	-13.8607	75.8804	3.63e-38	1.44e-36
CXCR4	-1.24411	-9.40832	33.8518	1.02e-19	5.34e-19
SFN	-1.24688	-5.72536	8.56231	1.62e-08	3.15e-08
IFI27L2	-1.24778	-10.8309	46.1306	4.05e-25	3.67e-24
PROM1	-1.24872	-12.7233	64.2069	4.74e-33	1e-31
MRC2	-1.25002	-12.6512	63.4859	9.81e-33	2.03e-31
CYB561	-1.25054	-11.0746	48.3541	4.27e-26	4.29e-25
EGLN3	-1.25169	-11.4809	52.1318	9.39e-28	1.13e-26
FXYD5	-1.25304	-10.7255	45.1798	1.06e-24	9.13e-24
ANKRD1	-1.25433	-10.2839	41.2648	5.57e-23	4.04e-22
VEGFB	-1.25496	-8.2967	25.1615	6.9e-16	2.52e-15
MMP11	-1.25539	-8.60378	27.4774	6.56e-17	2.63e-16
MYL9	-1.25703	-9.21457	32.2772	5.02e-19	2.47e-18
BHLHE41	-1.25883	-14.6908	84.7253	4.85e-42	3.38e-40
TPPP3	-1.25982	-12.7328	64.3022	4.31e-33	9.19e-32
SPARC	-1.26019	-10.1778	40.342	1.42e-22	9.86e-22
PLAU	-1.26057	-12.6337	63.3121	1.17e-32	2.4e-31
FZD1	-1.26111	-18.776	131.227	2.16e-62	6.08e-59
EPS8L1	-1.26134	-11.865	55.7839	2.34e-29	3.3e-28
GPNMB	-1.26152	-9.08469	31.2355	1.44e-18	6.82e-18
STK39	-1.26268	-11.8428	55.5704	2.91e-29	4.05e-28
RAB31	-1.2649	-14.4268	81.8853	8.51e-41	4.95e-39
TSPO	-1.26665	-10.1135	39.7848	2.49e-22	1.68e-21
TNC	-1.26699	-12.8365	65.3441	1.5e-33	3.43e-32
SLC44A2	-1.26817	-14.4787	82.4411	4.86e-41	2.96e-39
TMC6	-1.27086	-12.4233	61.2232	9.64e-32	1.78e-30
FGFR1	-1.27122	-15.2443	90.7578	1.11e-44	1.16e-42
MSC	-1.27156	-7.33016	18.3185	7.35e-13	2.02e-12
ALOX5AP	-1.27276	-11.1194	48.7655	2.82e-26	2.91e-25
S100A4	-1.2738	-8.36438	25.6662	4.13e-16	1.54e-15
FMNL2	-1.27617	-14.1722	79.1694	1.32e-39	6.41e-38
FSTL1	-1.27943	-10.8152	45.989	4.67e-25	4.21e-24
LPCAT4	-1.28045	-17.4159	115.298	2.01e-55	1.05e-52
PYCR1	-1.28093	-7.25233	17.798	1.25e-12	3.38e-12
RENBP	-1.28114	-10.0187	38.9693	5.69e-22	3.71e-21
GEM	-1.28317	-9.78711	37.0002	4.18e-21	2.48e-20
PLCD3	-1.28366	-17.8171	119.959	1.84e-57	1.36e-54
SEMA6A	-1.28449	-13.575	72.898	7.36e-37	2.5e-35
TACSTD2	-1.28511	-9.87911	37.7785	1.9e-21	1.17e-20
PDLIM7	-1.28518	-14.7354	85.2077	2.98e-42	2.11e-40
RHOV	-1.2871	-14.4788	82.443	4.85e-41	2.96e-39
CTSC	-1.28909	-11.0186	47.84	7.19e-26	7.07e-25
TMC5	-1.28961	-10.7823	45.6914	6.32e-25	5.62e-24
ARL4C	-1.29234	-11.7105	54.3055	1.04e-28	1.38e-27
HK2	-1.29579	-11.9175	56.2882	1.41e-29	2.03e-28
MFGE8	-1.2963	-13.0788	67.7967	1.27e-34	3.25e-33
FBLN1	-1.29858	-8.77704	28.8132	1.69e-17	7.18e-17
TMED3	-1.29878	-9.929	38.2028	1.24e-21	7.76e-21
GPRC5B	-1.29996	-13.4771	71.883	2.05e-36	6.58e-35
TMSB4X	-1.30168	-11.3367	50.7813	3.67e-27	4.16e-26
CHD3	-1.30309	-14.3937	81.5307	1.22e-40	6.79e-39
C19orf33	-1.30363	-8.11966	23.8567	2.6e-15	9.03e-15
KRT80	-1.30661	-14.2789	80.3047	4.19e-40	2.16e-38
ELF4	-1.30712	-18.0623	122.824	1.03e-58	1.03e-55
TRIM47	-1.30866	-12.1892	58.9239	9.83e-31	1.63e-29
LIMK1	-1.30971	-17.3048	114.013	7.35e-55	3.34e-52
SERPINE2	-1.31013	-9.22395	32.3528	4.65e-19	2.3e-18
DAB2	-1.31684	-12.014	57.2203	5.49e-30	8.37e-29
VIM	-1.31728	-12.4466	61.4535	7.64e-32	1.43e-30
ABR	-1.31807	-16.8808	109.137	1e-52	3.35e-50
NBL1	-1.3191	-12.53	62.2798	3.32e-32	6.44e-31
MYBL2	-1.31919	-8.85108	29.3902	9.4e-18	4.08e-17
COL4A1	-1.32146	-10.861	46.4037	3.07e-25	2.82e-24
SMARCD3	-1.32209	-14.8872	86.8542	5.67e-43	4.64e-41
HIF1A	-1.32604	-13.9935	77.2787	8.86e-39	3.8e-37
NXPH4	-1.32647	-10.7881	45.7443	5.99e-25	5.34e-24
CLIP2	-1.32658	-14.2427	79.9189	6.18e-40	3.08e-38
ANO9	-1.32754	-14.0653	78.0367	4.13e-39	1.87e-37
CCL2	-1.32762	-8.61957	27.5983	5.8e-17	2.34e-16
LGALS3BP	-1.32797	-7.32207	18.2642	7.77e-13	2.13e-12
PAFAH1B3	-1.33099	-10.8172	46.0065	4.59e-25	4.14e-24
LGALS9	-1.33242	-12.2918	59.9278	3.57e-31	6.27e-30
ITGAV	-1.33248	-13.362	70.6955	6.79e-36	2.03e-34
SRC	-1.33256	-12.3976	60.9692	1.25e-31	2.27e-30
TREM2	-1.33586	-10.131	39.9365	2.14e-22	1.45e-21
COL6A2	-1.33639	-9.71959	36.4323	7.43e-21	4.31e-20
TPM2	-1.33737	-11.4436	51.7817	1.34e-27	1.59e-26
EPB41L1	-1.33873	-10.5812	43.8884	3.91e-24	3.18e-23
SOD3	-1.33929	-8.69933	28.2115	3.11e-17	1.29e-16
GCNT3	-1.33993	-12.5173	62.1536	3.77e-32	7.25e-31
AGRN	-1.34446	-14.3868	81.4563	1.31e-40	7.21e-39
PMP22	-1.3456	-12.4023	61.0157	1.19e-31	2.18e-30
LPAR2	-1.35216	-14.0733	78.1211	3.79e-39	1.73e-37
METRNL	-1.35303	-11.9046	56.1642	1.6e-29	2.29e-28
ELOVL7	-1.3535	-11.881	55.9375	2.01e-29	2.85e-28
KRT17	-1.35562	-9.75501	36.7299	5.5e-21	3.23e-20
ANXA2	-1.35697	-12.1899	58.931	9.76e-31	1.62e-29
PRSS23	-1.35747	-13.967	76.9986	1.18e-38	4.94e-37
C1QTNF1	-1.35871	-10.2858	41.2819	5.47e-23	3.98e-22
ISYNA1	-1.35999	-10.6192	44.2268	2.78e-24	2.29e-23
MARCKSL1	-1.36055	-11.1219	48.7887	2.75e-26	2.84e-25
GAL3ST1	-1.36233	-8.7246	28.4067	2.55e-17	1.07e-16
EHF	-1.36303	-10.7094	45.0351	1.23e-24	1.05e-23
TAX1BP3	-1.36375	-13.4356	71.4547	3.16e-36	9.91e-35
PLBD1	-1.36481	-10.691	44.87	1.45e-24	1.23e-23
COL16A1	-1.36745	-14.4317	81.9376	8.07e-41	4.75e-39
NRSN2	-1.36958	-10.8182	46.0162	4.55e-25	4.1e-24
RAB25	-1.36964	-8.73044	28.4519	2.44e-17	1.02e-16
LAMA5	-1.37113	-15.3654	92.0909	2.89e-45	3.36e-43
TUBA1A	-1.37434	-13.1939	68.9711	3.87e-35	1.05e-33
OSMR	-1.3782	-12.754	64.5151	3.47e-33	7.55e-32
EZR	-1.37878	-13.7985	75.2283	7.01e-38	2.73e-36
ANXA5	-1.38038	-11.6596	53.8214	1.7e-28	2.2e-27
CLSTN1	-1.38154	-13.9818	77.155	1e-38	4.28e-37
LGALS1	-1.38309	-11.8852	55.9776	1.93e-29	2.74e-28
IQGAP1	-1.38391	-17.0269	110.813	1.85e-53	7.03e-51
GPC4	-1.38401	-13.4385	71.484	3.06e-36	9.64e-35
MYOF	-1.38504	-16.0142	99.311	2e-48	3.51e-46
SCTR	-1.38561	-12.0297	57.3726	4.71e-30	7.23e-29
CERCAM	-1.38576	-14.5208	82.894	3.08e-41	1.96e-39
AEBP1	-1.38646	-7.47555	19.3033	2.69e-13	7.68e-13
LPCAT1	-1.38713	-14.4524	82.1594	6.45e-41	3.86e-39
IMPDH1	-1.39149	-13.9609	76.9347	1.25e-38	5.23e-37
PAPLN	-1.39359	-12.8482	65.4618	1.34e-33	3.06e-32
CREB3L1	-1.39397	-14.135	78.7749	1.96e-39	9.28e-38
TTC39A	-1.3962	-14.9873	87.9446	1.89e-43	1.67e-41
HTRA3	-1.40138	-11.356	50.9609	3.06e-27	3.51e-26
TRNP1	-1.40465	-8.007	23.0382	5.99e-15	2e-14
SFXN3	-1.4062	-16.5246	105.075	6e-51	1.45e-48
TGFB1	-1.40748	-10.9296	47.0267	1.64e-25	1.54e-24
ANXA3	-1.40752	-14.6099	83.8525	1.17e-41	7.84e-40
MAPK13	-1.41012	-11.0878	48.4748	3.78e-26	3.84e-25
ANXA13	-1.41385	-7.75316	21.228	3.78e-14	1.17e-13
RAP1GAP	-1.41543	-10.3685	42.0063	2.63e-23	1.97e-22
MUC13	-1.42307	-5.69009	8.37169	1.97e-08	3.81e-08
BICC1	-1.4232	-11.4931	52.247	8.35e-28	1.02e-26
FSCN1	-1.42664	-14.5973	83.7163	1.34e-41	8.95e-40
TUBB6	-1.43039	-14.7191	85.0312	3.57e-42	2.51e-40
ENO2	-1.43042	-14.0014	77.362	8.15e-39	3.53e-37
COL4A2	-1.43219	-11.8624	55.7584	2.4e-29	3.38e-28
FMOD	-1.43461	-10.7782	45.6543	6.56e-25	5.81e-24
SLC2A1	-1.43501	-13.6035	73.1943	5.46e-37	1.87e-35
HOMER3	-1.43564	-15.3038	91.4124	5.73e-45	6.4e-43
ADAM9	-1.43644	-15.2631	90.9644	9e-45	9.67e-43
NCEH1	-1.43681	-15.8707	97.7032	1.01e-47	1.58e-45
TEAD2	-1.43801	-13.4502	71.6049	2.71e-36	8.57e-35
SYT13	-1.4396	-13.6713	73.8996	2.68e-37	9.59e-36
JAG1	-1.44066	-14.4845	82.5041	4.56e-41	2.81e-39
BGN	-1.44893	-7.98711	22.8947	6.93e-15	2.3e-14
ARL14	-1.44921	-13.065	67.6558	1.46e-34	3.71e-33
CDR2L	-1.45205	-18.3504	126.205	3.4e-60	5.99e-57
CAPG	-1.45396	-9.23977	32.4806	4.08e-19	2.03e-18
VTCN1	-1.45898	-13.4928	72.0458	1.74e-36	5.63e-35
USH1C	-1.46276	-9.57984	35.2661	2.42e-20	1.35e-19
TMC4	-1.46393	-9.08469	31.2355	1.44e-18	6.82e-18
LAMC2	-1.47084	-13.0391	67.3929	1.9e-34	4.81e-33
AGR2	-1.47444	-6.62286	13.7622	7.75e-11	1.82e-10
TM4SF1	-1.47595	-10.6523	44.5233	2.06e-24	1.72e-23
S100A9	-1.47639	-7.61844	20.2868	9.87e-14	2.95e-13
SLC6A6	-1.47706	-16.7423	107.554	4.93e-52	1.44e-49
ATP1B3	-1.47897	-14.2417	79.9087	6.25e-40	3.1e-38
ALOX5	-1.4807	-13.8029	75.2751	6.69e-38	2.61e-36
GOLM1	-1.48092	-10.6639	44.6272	1.85e-24	1.56e-23
SCRN1	-1.48554	-16.0484	99.6949	1.36e-48	2.51e-46
PLAUR	-1.48899	-14.4287	81.9057	8.34e-41	4.87e-39
MMP2	-1.48926	-9.99455	38.7626	7.02e-22	4.53e-21
ABCC1	-1.49042	-17.477	116.005	9.88e-56	5.34e-53
PFN2	-1.49669	-11.3278	50.6979	4e-27	4.5e-26
KRT7	-1.50353	-6.8143	14.9564	2.28e-11	5.63e-11
DSG2	-1.50424	-12.0704	57.7674	3.16e-30	4.94e-29
MFSD10	-1.50611	-16.1091	100.377	6.82e-49	1.37e-46
SLC16A3	-1.50835	-12.3341	60.3441	2.34e-31	4.15e-30
TMEM54	-1.50889	-11.3985	51.3586	2.05e-27	2.4e-26
MGP	-1.50895	-8.2627	24.9091	8.92e-16	3.23e-15
SLC6A8	-1.51389	-10.4524	42.7457	1.24e-23	9.56e-23
FKBP10	-1.51389	-10.233	40.8208	8.73e-23	6.2e-22
THBS2	-1.51504	-9.2269	32.3767	4.54e-19	2.25e-18
SPHK1	-1.52093	-9.67318	36.0436	1.1e-20	6.3e-20
FBLIM1	-1.52117	-13.9279	76.5871	1.78e-38	7.24e-37
RGS1	-1.52917	-9.88925	37.8646	1.74e-21	1.07e-20
SLC34A2	-1.53019	-13.0754	67.7622	1.31e-34	3.36e-33
G6PD	-1.53645	-11.545	52.7358	5.1e-28	6.31e-27
TSPAN15	-1.53742	-12.7771	64.7468	2.75e-33	6.08e-32
ALDOA	-1.54222	-15.1034	89.2124	5.26e-44	5.18e-42
ISLR	-1.54401	-9.96422	38.5032	9.12e-22	5.8e-21
TIMP1	-1.55466	-7.33539	18.3537	7.09e-13	1.96e-12
COL6A3	-1.55549	-12.7474	64.4484	3.71e-33	8.03e-32
B3GNT3	-1.55641	-10.4282	42.5317	1.54e-23	1.18e-22
SULF1	-1.56162	-12.5719	62.6962	2.18e-32	4.29e-31
LIF	-1.56545	-13.9556	76.8787	1.33e-38	5.49e-37
NCK2	-1.57831	-14.0639	78.0226	4.18e-39	1.89e-37
CYBA	-1.5864	-10.1551	40.1451	1.73e-22	1.19e-21
TNFRSF21	-1.60083	-13.2994	70.052	1.3e-35	3.75e-34
CXCL6	-1.60121	-10.5003	43.1694	8.1e-24	6.31e-23
CRYAB	-1.60921	-10.0775	39.4745	3.41e-22	2.28e-21
HSPB8	-1.61774	-10.5854	43.9254	3.77e-24	3.07e-23
RGS2	-1.62208	-11.2972	50.4124	5.34e-27	5.85e-26
FAM129B	-1.62292	-15.0014	88.0976	1.62e-43	1.45e-41
ITPR3	-1.62406	-17.8377	120.199	1.44e-57	1.13e-54
TPM4	-1.6298	-15.9769	98.8921	3.05e-48	5.1e-46
CLDN4	-1.64524	-7.80012	21.5594	2.7e-14	8.45e-14
VCAN	-1.65653	-11.9793	56.8846	7.71e-30	1.16e-28
DDR1	-1.6627	-12.378	60.7762	1.51e-31	2.74e-30
COL5A1	-1.66629	-12.226	59.283	6.84e-31	1.15e-29
QSOX1	-1.67037	-10.2845	41.2698	5.54e-23	4.03e-22
TIMP2	-1.67378	-12.7151	64.1256	5.15e-33	1.09e-31
NTS	-1.68343	-7.13283	17.0079	2.8e-12	7.39e-12
TMEM51	-1.68405	-17.1224	111.91	6.12e-54	2.46e-51
PLP2	-1.69283	-12.4564	61.5498	6.93e-32	1.3e-30
SOX4	-1.69579	-12.8143	65.1212	1.88e-33	4.25e-32
SLC38A1	-1.70329	-14.4678	82.3243	5.46e-41	3.3e-39
GSTP1	-1.70747	-11.5245	52.5422	6.2e-28	7.6e-27
ITGB4	-1.70913	-15.4216	92.7119	1.55e-45	1.88e-43
ITIH5	-1.73158	-14.8015	85.9234	1.45e-42	1.1e-40
UCHL1	-1.77469	-10.7693	45.574	7.11e-25	6.29e-24
TMEM132A	-1.7763	-17.3234	114.228	5.92e-55	2.87e-52
TESC	-1.77853	-9.39616	33.7523	1.12e-19	5.88e-19
DBN1	-1.77976	-15.3395	91.8062	3.85e-45	4.41e-43
LUM	-1.79118	-7.84556	21.8815	1.94e-14	6.19e-14
SEL1L3	-1.80009	-14.1473	78.9055	1.72e-39	8.19e-38
CXCL1	-1.80098	-9.76613	36.8234	5e-21	2.95e-20
MMP14	-1.81675	-16.109	100.375	6.83e-49	1.37e-46
SLC1A5	-1.82306	-13.4312	71.4093	3.3e-36	1.03e-34
SPINT2	-1.8247	-9.85741	37.5945	2.29e-21	1.4e-20
MUC1	-1.83403	-13.7756	74.9892	8.92e-38	3.44e-36
LAMB1	-1.85982	-17.0025	110.533	2.45e-53	9.08e-51
FLNA	-1.87685	-15.5529	94.1646	3.58e-46	4.57e-44
PFKP	-1.88053	-15.6919	95.7086	7.54e-47	1.01e-44
FXYD2	-1.90569	-8.90491	29.8122	6.12e-18	2.71e-17
EPCAM	-1.92257	-7.4651	19.232	2.89e-13	8.22e-13
CA9	-1.95423	-11.3065	50.4992	4.89e-27	5.41e-26
PMEPA1	-1.9558	-15.7571	96.4348	3.63e-47	5.37e-45
PFKFB3	-1.96164	-15.5493	94.1249	3.72e-46	4.72e-44
CTHRC1	-1.98831	-13.6627	73.8097	2.93e-37	1.04e-35
ITGA3	-2.03304	-19.1463	135.619	2.59e-64	1.21e-60
BACE2	-2.06076	-15.7702	96.5811	3.13e-47	4.79e-45
COL3A1	-2.10747	-10.9715	47.4097	1.11e-25	1.07e-24
SPINT1	-2.14126	-11.3217	50.6411	4.23e-27	4.75e-26
COL1A2	-2.14776	-12.1382	58.4263	1.62e-30	2.62e-29
C12orf75	-2.16452	-16.0729	99.9698	1.03e-48	1.98e-46
POSTN	-2.16974	-13.2295	69.3347	2.68e-35	7.41e-34
S100A11	-2.25919	-14.7944	85.8469	1.57e-42	1.17e-40
KRT19	-2.28654	-9.61673	35.5727	1.78e-20	9.99e-20
CD24	-2.29169	-9.85409	37.5664	2.36e-21	1.44e-20
MMP7	-2.31796	-11.8286	55.434	3.34e-29	4.62e-28
COL1A1	-2.33915	-11.6167	53.4144	2.57e-28	3.27e-27
S100A6	-2.35142	-12.7658	64.6339	3.08e-33	6.78e-32
SPP1	-3.15746	-9.7616	36.7853	5.2e-21	3.06e-20

## Sheet: Table S4
id	coef	exp(coef)	se(coef)	z	Pr(>|z|)
RAB41	0.170645	1.18607	0.360558	0.47328	0.636013
RAB13	0.391218	1.47878	0.176223	2.22001	0.026418
RAB15	0.0706009	1.07315	0.128221	0.550619	0.581895
RAB10	0.633734	1.88463	0.192989	3.28378	0.00102426
RAB7A	0.178282	1.19516	0.244195	0.730082	0.46534
SPINT1	-0.223734	0.799528	0.0656558	-3.40768	0.000655184
SPP1	0.0346271	1.03523	0.0367095	0.943273	0.345541
ADH1C	-0.0299586	0.970486	0.043877	-0.682785	0.494742
ASPDH	0.165654	1.18016	0.0841364	1.96887	0.0489678
APOM	-0.0196621	0.98053	0.0660717	-0.297587	0.766018
AKR1C4	0.027262	1.02764	0.0630612	0.43231	0.665516
ADH4	-0.0447051	0.956279	0.0446517	-1.0012	0.316732
SERPINA11	0.0846445	1.08833	0.0662717	1.27724	0.201519
SLC22A1	-0.0223543	0.977894	0.0473574	-0.472034	0.636902
RTP3	-0.0789512	0.924085	0.0537287	-1.46944	0.141713
ITIH3	0.233446	1.26294	0.0797227	2.92822	0.00340905
ALDH1L1	0.141552	1.15206	0.0666981	2.12228	0.033814
NR1I3	0.102352	1.10777	0.0859176	1.19128	0.233543
APOC1	-0.349524	0.705024	0.0962479	-3.6315	0.000281781
C4BPA	-0.0434964	0.957436	0.066063	-0.658408	0.510276
HPX	-0.0181941	0.98197	0.0810996	-0.224343	0.82249
UPB1	-0.130963	0.87725	0.0755786	-1.73281	0.0831298
TF	0.19033	1.20965	0.0729229	2.61002	0.00905379
CPB2	-0.182927	0.832829	0.0983622	-1.85973	0.0629235
CPS1	-0.126524	0.881153	0.0450835	-2.80645	0.0050091
FMO3	-0.143086	0.86668	0.0611428	-2.34019	0.019274

## Sheet: Table S8
	Gene Signature	Genes
	CD8_T_effector	CD8A
	CD8_T_effector	CXCL10
	CD8_T_effector	CXCL9
	CD8_T_effector	GZMA
	CD8_T_effector	GZMB
	CD8_T_effector	IFNG
	CD8_T_effector	PRF1
	CD8_T_effector	TBX21
	DNA_damage_repair	ALKBH2
	DNA_damage_repair	ALKBH3
	DNA_damage_repair	APEX1
	DNA_damage_repair	APEX2
	DNA_damage_repair	APLF
	DNA_damage_repair	ATM
	DNA_damage_repair	ATR
	DNA_damage_repair	ATRIP
	DNA_damage_repair	BLM
	DNA_damage_repair	BRCA1
	DNA_damage_repair	BRCA2
	DNA_damage_repair	BRIP1
	DNA_damage_repair	CCNH
	DNA_damage_repair	CDK7
	DNA_damage_repair	CETN2
	DNA_damage_repair	CHAF1A
	DNA_damage_repair	CHEK1
	DNA_damage_repair	CHEK2
	DNA_damage_repair	CLK2
	DNA_damage_repair	DCLRE1C
	DNA_damage_repair	DDB1
	DNA_damage_repair	DDB2
	DNA_damage_repair	DUT
	DNA_damage_repair	ENDOV
	DNA_damage_repair	ERCC1
	DNA_damage_repair	ERCC2
	DNA_damage_repair	ERCC3
	DNA_damage_repair	ERCC4
	DNA_damage_repair	ERCC5
	DNA_damage_repair	ERCC6
	DNA_damage_repair	ERCC8
	DNA_damage_repair	FAN1
	DNA_damage_repair	FANCA
	DNA_damage_repair	FANCB
	DNA_damage_repair	FANCC
	DNA_damage_repair	FANCD2
	DNA_damage_repair	FANCE
	DNA_damage_repair	FANCF
	DNA_damage_repair	FANCG
	DNA_damage_repair	FANCL
	DNA_damage_repair	FANCM
	DNA_damage_repair	GTF2H1
	DNA_damage_repair	GTF2H2
	DNA_damage_repair	GTF2H3
	DNA_damage_repair	GTF2H4
	DNA_damage_repair	GTF2H5
	DNA_damage_repair	H2AFX
	DNA_damage_repair	HLTF
	DNA_damage_repair	HUS1
	DNA_damage_repair	LIG1
	DNA_damage_repair	LIG3
	DNA_damage_repair	LIG4
	DNA_damage_repair	MBD4
	DNA_damage_repair	MDC1
	DNA_damage_repair	MGMT
	DNA_damage_repair	MLH1
	DNA_damage_repair	MLH3
	DNA_damage_repair	MMS19
	DNA_damage_repair	MNAT1
	DNA_damage_repair	MPG
	DNA_damage_repair	MSH2
	DNA_damage_repair	MSH3
	DNA_damage_repair	MSH4
	DNA_damage_repair	MSH5
	DNA_damage_repair	MSH6
	DNA_damage_repair	MUTYH
	DNA_damage_repair	NEIL1
	DNA_damage_repair	NEIL2
	DNA_damage_repair	NEIL3
	DNA_damage_repair	NHEJ1
	DNA_damage_repair	NTHL1
	DNA_damage_repair	NUDT1
	DNA_damage_repair	OGG1
	DNA_damage_repair	PALB2
	DNA_damage_repair	PARP1
	DNA_damage_repair	PARP2
	DNA_damage_repair	PARP3
	DNA_damage_repair	PCNA
	DNA_damage_repair	PER1
	DNA_damage_repair	PMS1
	DNA_damage_repair	PMS2
	DNA_damage_repair	PNKP
	DNA_damage_repair	POLB
	DNA_damage_repair	POLD1
	DNA_damage_repair	POLE
	DNA_damage_repair	POLG
	DNA_damage_repair	POLH
	DNA_damage_repair	POLL
	DNA_damage_repair	POLM
	DNA_damage_repair	POLQ
	DNA_damage_repair	PRKDC
	DNA_damage_repair	RAD1
	DNA_damage_repair	RAD17
	DNA_damage_repair	RAD18
	DNA_damage_repair	RAD23A
	DNA_damage_repair	RAD23B
	DNA_damage_repair	RAD51C
	DNA_damage_repair	RAD9A
	DNA_damage_repair	RECQL4
	DNA_damage_repair	RECQL5
	DNA_damage_repair	RIF1
	DNA_damage_repair	RNF168
	DNA_damage_repair	RNF4
	DNA_damage_repair	RNF8
	DNA_damage_repair	RPA1
	DNA_damage_repair	RPA2
	DNA_damage_repair	RPA3
	DNA_damage_repair	RPA4
	DNA_damage_repair	RRM2B
	DNA_damage_repair	SETMAR
	DNA_damage_repair	SHPRH
	DNA_damage_repair	SMUG1
	DNA_damage_repair	TDP1
	DNA_damage_repair	TDP2
	DNA_damage_repair	TOPBP1
	DNA_damage_repair	TP53
	DNA_damage_repair	TREX1
	DNA_damage_repair	UBE2A
	DNA_damage_repair	UBE2B
	DNA_damage_repair	UBE2N
	DNA_damage_repair	UBE2V2
	DNA_damage_repair	UNG
	DNA_damage_repair	UVSSA
	DNA_damage_repair	WRN
	DNA_damage_repair	XAB2
	DNA_damage_repair	XPA
	DNA_damage_repair	XPC
	DNA_damage_repair	XRCC1
	DNA_damage_repair	XRCC4
	DNA_damage_repair	XRCC5
	DNA_damage_repair	XRCC6
	Pan-F-TBRS	ACTA2
	Pan-F-TBRS	ACTG2
	Pan-F-TBRS	ADAM12
	Pan-F-TBRS	ADAM19
	Pan-F-TBRS	CNN1
	Pan-F-TBRS	COL4A1
	Pan-F-TBRS	CTGF
	Pan-F-TBRS	CTPS1
	Pan-F-TBRS	FAM101B
	Pan-F-TBRS	FSTL3
	Pan-F-TBRS	HSPB1
	Pan-F-TBRS	IGFBP3
	Pan-F-TBRS	PXDC1
	Pan-F-TBRS	SEMA7A
	Pan-F-TBRS	SH3PXD2A
	Pan-F-TBRS	TAGLN
	Pan-F-TBRS	TGFBI
	Pan-F-TBRS	TNS1
	Pan-F-TBRS	TPM1
	Antigen_processing_machinery	B2M
	Antigen_processing_machinery	HLA-A
	Antigen_processing_machinery	HLA-B
	Antigen_processing_machinery	HLA-C
	Antigen_processing_machinery	TAP1
	Antigen_processing_machinery	TAP2
	Immune_checkpoint	CD274
	Immune_checkpoint	CTLA4
	Immune_checkpoint	HAVCR2
	Immune_checkpoint	LAG3
	Immune_checkpoint	PDCD1
	Immune_checkpoint	PDCD1LG2
	Immune_checkpoint	TIGIT
	EMT_(1)	CLDN3
	EMT_(1)	CLDN7
	EMT_(1)	CLDN4
	EMT_(1)	CDH1
	EMT_(1)	VIM
	EMT_(1)	TWIST1
	EMT_(1)	ZEB1
	EMT_(1)	ZEB2
	FGFR3-related_genees	FGFR3
	FGFR3-related_genees	TP63
	FGFR3-related_genees	WNT7B
	KEGG_discovered_histones	HIST1H2AG
	KEGG_discovered_histones	HIST1H2AI
	KEGG_discovered_histones	HIST1H2BL
	KEGG_discovered_histones	HIST2H2BF
	Angiogenesis	CDH5
	Angiogenesis	SOX17
	Angiogenesis	SOX18
	Angiogenesis	TEK
	Fanconi_anemia	APITD1
	Fanconi_anemia	ATR
	Fanconi_anemia	ATRIP
	Fanconi_anemia	BLM
	Fanconi_anemia	BRCA1
	Fanconi_anemia	BRCA2
	Fanconi_anemia	BRIP1
	Fanconi_anemia	C17orf70
	Fanconi_anemia	C19orf40
	Fanconi_anemia	EME1
	Fanconi_anemia	EME2
	Fanconi_anemia	ERCC1
	Fanconi_anemia	ERCC4
	Fanconi_anemia	FAN1
	Fanconi_anemia	FANCA
	Fanconi_anemia	FANCB
	Fanconi_anemia	FANCC
	Fanconi_anemia	FANCD2
	Fanconi_anemia	FANCE
	Fanconi_anemia	FANCF
	Fanconi_anemia	FANCG
	Fanconi_anemia	FANCI
	Fanconi_anemia	FANCL
	Fanconi_anemia	FANCM
	Fanconi_anemia	HES1
	Fanconi_anemia	MLH1
	Fanconi_anemia	MUS81
	Fanconi_anemia	PALB2
	Fanconi_anemia	PMS2
	Fanconi_anemia	POLH
	Fanconi_anemia	POLI
	Fanconi_anemia	POLK
	Fanconi_anemia	POLN
	Fanconi_anemia	RAD51
	Fanconi_anemia	RAD51C
	Fanconi_anemia	REV1
	Fanconi_anemia	REV3L
	Fanconi_anemia	RMI1
	Fanconi_anemia	RMI2
	Fanconi_anemia	RPA1
	Fanconi_anemia	RPA2
	Fanconi_anemia	RPA3
	Fanconi_anemia	RPA4
	Fanconi_anemia	SLX4
	Fanconi_anemia	STRA13
	Fanconi_anemia	TELO2
	Fanconi_anemia	TOP3A
	Fanconi_anemia	TOP3B
	Fanconi_anemia	UBE2T
	Fanconi_anemia	USP1
	Fanconi_anemia	WDR48
	Cell_cycle	ABL1
	Cell_cycle	ANAPC1
	Cell_cycle	ANAPC10
	Cell_cycle	ANAPC11
	Cell_cycle	ANAPC13
	Cell_cycle	ANAPC2
	Cell_cycle	ANAPC4
	Cell_cycle	ANAPC5
	Cell_cycle	ANAPC7
	Cell_cycle	ATM
	Cell_cycle	ATR
	Cell_cycle	BUB1
	Cell_cycle	BUB1B
	Cell_cycle	BUB3
	Cell_cycle	CCNA1
	Cell_cycle	CCNA2
	Cell_cycle	CCNB1
	Cell_cycle	CCNB2
	Cell_cycle	CCNB3
	Cell_cycle	CCND1
	Cell_cycle	CCND2
	Cell_cycle	CCND3
	Cell_cycle	CCNE1
	Cell_cycle	CCNE2
	Cell_cycle	CCNH
	Cell_cycle	CDC14A
	Cell_cycle	CDC14B
	Cell_cycle	CDC16
	Cell_cycle	CDC20
	Cell_cycle	CDC23
	Cell_cycle	CDC25A
	Cell_cycle	CDC25B
	Cell_cycle	CDC25C
	Cell_cycle	CDC26
	Cell_cycle	CDC27
	Cell_cycle	CDC45
	Cell_cycle	CDC6
	Cell_cycle	CDC7
	Cell_cycle	CDK1
	Cell_cycle	CDK2
	Cell_cycle	CDK4
	Cell_cycle	CDK6
	Cell_cycle	CDK7
	Cell_cycle	CDKN1A
	Cell_cycle	CDKN1B
	Cell_cycle	CDKN1C
	Cell_cycle	CDKN2A
	Cell_cycle	CDKN2B
	Cell_cycle	CDKN2C
	Cell_cycle	CDKN2D
	Cell_cycle	CHEK1
	Cell_cycle	CHEK2
	Cell_cycle	CREBBP
	Cell_cycle	CUL1
	Cell_cycle	DBF4
	Cell_cycle	E2F1
	Cell_cycle	E2F2
	Cell_cycle	E2F3
	Cell_cycle	E2F4
	Cell_cycle	E2F5
	Cell_cycle	EP300
	Cell_cycle	ESPL1
	Cell_cycle	FZR1
	Cell_cycle	GADD45A
	Cell_cycle	GADD45B
	Cell_cycle	GADD45G
	Cell_cycle	GSK3B
	Cell_cycle	HDAC1
	Cell_cycle	HDAC2
	Cell_cycle	MAD1L1
	Cell_cycle	MAD2L1
	Cell_cycle	MAD2L2
	Cell_cycle	MCM2
	Cell_cycle	MCM3
	Cell_cycle	MCM4
	Cell_cycle	MCM5
	Cell_cycle	MCM6
	Cell_cycle	MCM7
	Cell_cycle	MDM2
	Cell_cycle	MYC
	Cell_cycle	ORC1
	Cell_cycle	ORC2
	Cell_cycle	ORC3
	Cell_cycle	ORC4
	Cell_cycle	ORC5
	Cell_cycle	ORC6
	Cell_cycle	PCNA
	Cell_cycle	PKMYT1
	Cell_cycle	PLK1
	Cell_cycle	PRKDC
	Cell_cycle	PTTG1
	Cell_cycle	PTTG2
	Cell_cycle	RAD21
	Cell_cycle	RB1
	Cell_cycle	RBL1
	Cell_cycle	RBL2
	Cell_cycle	RBX1
	Cell_cycle	SFN
	Cell_cycle	SKP1
	Cell_cycle	SKP2
	Cell_cycle	SMAD2
	Cell_cycle	SMAD3
	Cell_cycle	SMAD4
	Cell_cycle	SMC1A
	Cell_cycle	SMC1B
	Cell_cycle	SMC3
	Cell_cycle	STAG1
	Cell_cycle	STAG2
	Cell_cycle	TFDP1
	Cell_cycle	TFDP2
	Cell_cycle	TGFB1
	Cell_cycle	TGFB2
	Cell_cycle	TGFB3
	Cell_cycle	TP53
	Cell_cycle	TTK
	Cell_cycle	WEE1
	Cell_cycle	YWHAB
	Cell_cycle	YWHAE
	Cell_cycle	YWHAG
	Cell_cycle	YWHAH
	Cell_cycle	YWHAQ
	Cell_cycle	YWHAZ
	Cell_cycle	ZBTB17
	DNA_replication	DNA2
	DNA_replication	FEN1
	DNA_replication	LIG1
	DNA_replication	MCM2
	DNA_replication	MCM3
	DNA_replication	MCM4
	DNA_replication	MCM5
	DNA_replication	MCM6
	DNA_replication	MCM7
	DNA_replication	PCNA
	DNA_replication	POLA1
	DNA_replication	POLA2
	DNA_replication	POLD1
	DNA_replication	POLD2
	DNA_replication	POLD3
	DNA_replication	POLD4
	DNA_replication	POLE
	DNA_replication	POLE2
	DNA_replication	POLE3
	DNA_replication	POLE4
	DNA_replication	PRIM1
	DNA_replication	PRIM2
	DNA_replication	RFC1
	DNA_replication	RFC2
	DNA_replication	RFC3
	DNA_replication	RFC4
	DNA_replication	RFC5
	DNA_replication	RNASEH1
	DNA_replication	RNASEH2A
	DNA_replication	RNASEH2B
	DNA_replication	RNASEH2C
	DNA_replication	RPA1
	DNA_replication	RPA2
	DNA_replication	RPA3
	DNA_replication	RPA4
	DNA_replication	SSBP1
	Nucleotide_excision_repair	CCNH
	Nucleotide_excision_repair	CDK7
	Nucleotide_excision_repair	CETN2
	Nucleotide_excision_repair	CUL4A
	Nucleotide_excision_repair	CUL4B
	Nucleotide_excision_repair	DDB1
	Nucleotide_excision_repair	DDB2
	Nucleotide_excision_repair	ERCC1
	Nucleotide_excision_repair	ERCC2
	Nucleotide_excision_repair	ERCC3
	Nucleotide_excision_repair	ERCC4
	Nucleotide_excision_repair	ERCC5
	Nucleotide_excision_repair	ERCC6
	Nucleotide_excision_repair	ERCC8
	Nucleotide_excision_repair	GTF2H1
	Nucleotide_excision_repair	GTF2H2
	Nucleotide_excision_repair	GTF2H3
	Nucleotide_excision_repair	GTF2H4
	Nucleotide_excision_repair	GTF2H5
	Nucleotide_excision_repair	LIG1
	Nucleotide_excision_repair	MNAT1
	Nucleotide_excision_repair	PCNA
	Nucleotide_excision_repair	POLD1
	Nucleotide_excision_repair	POLD2
	Nucleotide_excision_repair	POLD3
	Nucleotide_excision_repair	POLD4
	Nucleotide_excision_repair	POLE
	Nucleotide_excision_repair	POLE2
	Nucleotide_excision_repair	POLE3
	Nucleotide_excision_repair	POLE4
	Nucleotide_excision_repair	RAD23A
	Nucleotide_excision_repair	RAD23B
	Nucleotide_excision_repair	RBX1
	Nucleotide_excision_repair	RFC1
	Nucleotide_excision_repair	RFC2
	Nucleotide_excision_repair	RFC3
	Nucleotide_excision_repair	RFC4
	Nucleotide_excision_repair	RFC5
	Nucleotide_excision_repair	RPA1
	Nucleotide_excision_repair	RPA2
	Nucleotide_excision_repair	RPA3
	Nucleotide_excision_repair	RPA4
	Nucleotide_excision_repair	XPA
	Nucleotide_excision_repair	XPC
	Homologous_recombination	BLM
	Homologous_recombination	BRCA2
	Homologous_recombination	EME1
	Homologous_recombination	MRE11A
	Homologous_recombination	MUS81
	Homologous_recombination	NBN
	Homologous_recombination	POLD1
	Homologous_recombination	POLD2
	Homologous_recombination	POLD3
	Homologous_recombination	POLD4
	Homologous_recombination	RAD50
	Homologous_recombination	RAD51
	Homologous_recombination	RAD51B
	Homologous_recombination	RAD51C
	Homologous_recombination	RAD51D
	Homologous_recombination	RAD52
	Homologous_recombination	RAD54B
	Homologous_recombination	RAD54L
	Homologous_recombination	RPA1
	Homologous_recombination	RPA2
	Homologous_recombination	RPA3
	Homologous_recombination	RPA4
	Homologous_recombination	SHFM1
	Homologous_recombination	SSBP1
	Homologous_recombination	TOP3A
	Homologous_recombination	TOP3B
	Homologous_recombination	XRCC2
	Homologous_recombination	XRCC3
	Mismatch_repair	EXO1
	Mismatch_repair	LIG1
	Mismatch_repair	MLH1
	Mismatch_repair	MLH3
	Mismatch_repair	MSH2
	Mismatch_repair	MSH3
	Mismatch_repair	MSH6
	Mismatch_repair	PCNA
	Mismatch_repair	PMS2
	Mismatch_repair	POLD1
	Mismatch_repair	POLD2
	Mismatch_repair	POLD3
	Mismatch_repair	POLD4
	Mismatch_repair	RFC1
	Mismatch_repair	RFC2
	Mismatch_repair	RFC3
	Mismatch_repair	RFC4
	Mismatch_repair	RFC5
	Mismatch_repair	RPA1
	Mismatch_repair	RPA2
	Mismatch_repair	RPA3
	Mismatch_repair	RPA4
	Mismatch_repair	SSBP1
	EMT2	AXL
	EMT2	FAP
	EMT2	LOXL2
	EMT2	ROR2
	EMT2	TAGLN
	EMT2	TWIST2
	EMT2	WNT5A
	WNT_target	EFNB3
	WNT_target	MYC
	WNT_target	TCF12
	WNT_target	VEGFA
	EMT3	FOXF1
	EMT3	GATA6
	EMT3	SOX9
	EMT3	TWIST1
	EMT3	ZEB1
	EMT3	ZEB2
	Cell_cycle_regulators	ATM
	Cell_cycle_regulators	CCND1
	Cell_cycle_regulators	CCNE1
	Cell_cycle_regulators	CDKN1A
	Cell_cycle_regulators	CDKN2A
	Cell_cycle_regulators	E2F3
	Cell_cycle_regulators	FBXW7
	Cell_cycle_regulators	MDM2
	Cell_cycle_regulators	RB1
	Cell_cycle_regulators	TP53
